# Supplementary material for: Biting midges of Egypt (Diptera: Ceratopogonidae)
Source: Biodivers Data J. 2020 Apr 29;8:e52357. doi: 10.3897/BDJ.8.e52357 (PMC7203177; doi:10.3897/BDJ.8.e52357)
Supplement: XML Treatment for Leptoconops [file BDJ.8.e52357-treatment2.xml]

<!DOCTYPE tp:taxon-treatment
  PUBLIC "-//TaxonX//DTD Taxonomic Treatment Publishing DTD v0 20100105//EN" "tax-treatment-NSO.dtd">
<tp:taxon-treatment xmlns:tp="http://www.plazi.org/taxpub"><tp:treatment-meta><mixed-citation publication-type="journal"><person-group><name><surname>El-Hawagry</surname><given-names>Magdi S.</given-names></name><name><surname>El-Azab</surname><given-names>Salah El-Din A.</given-names></name><name><surname>Abdel-Dayem</surname><given-names>Mahmoud S.</given-names></name><name><surname>Al Dhafer</surname><given-names>Hathal M.</given-names></name></person-group><article-title>Biting midges of Egypt (<tp:taxon-name><tp:taxon-name-part taxon-name-part-type="order">Diptera</tp:taxon-name-part></tp:taxon-name>: <tp:taxon-name><tp:taxon-name-part taxon-name-part-type="family">Ceratopogonidae</tp:taxon-name-part></tp:taxon-name>)</article-title><source>Biodivers Data J</source><day>29</day><month>4</month><year>2020</year><volume>8</volume><pub-id pub-id-type="doi">10.3897/BDJ.8.e52357</pub-id></mixed-citation></tp:treatment-meta><tp:nomenclature><tp:taxon-name>
              <object-id xmlns:xlink="http://www.w3.org/1999/xlink" content-type="arpha" xlink:type="simple">1E6BB6AB-AE03-50F8-9B45-F932B22A53E6</object-id>
              <tp:taxon-name-part taxon-name-part-type="genus">Leptoconops</tp:taxon-name-part>
              <object-id xmlns:xlink="http://www.w3.org/1999/xlink" xlink:type="simple" object-id-type="GBIF">https://www.gbif.org/species/1633120</object-id>
            </tp:taxon-name><tp:taxon-authority>Skuse, 1889</tp:taxon-authority><tp:nomenclature-citation-list><tp:nomenclature-citation><tp:taxon-name>
                  <tp:taxon-name-part taxon-name-part-type="genus">Leptoconops</tp:taxon-name-part>
                </tp:taxon-name><comment><bold><italic><tp:taxon-name><tp:taxon-name-part taxon-name-part-type="genus" reg="Leptoconops">Leptoconops</tp:taxon-name-part></tp:taxon-name></italic></bold> Skuse, 1889 [<xref ref-type="bibr" rid="B5585625">Skuse 1889</xref>: 288]. Type species: <italic><tp:taxon-name><tp:taxon-name-part taxon-name-part-type="genus" reg="Leptoconops">Leptoconops</tp:taxon-name-part> <tp:taxon-name-part taxon-name-part-type="species" reg="stygius">stygius</tp:taxon-name-part></tp:taxon-name></italic> Skuse, by monotypy.</comment></tp:nomenclature-citation><tp:nomenclature-citation><tp:taxon-name>
                  <tp:taxon-name-part taxon-name-part-type="genus" reg="Mycterotypus">Mycterotypus</tp:taxon-name-part>
                </tp:taxon-name><comment> Noè, 1905 [<xref ref-type="bibr" rid="B5579248">Noè 1905</xref>: 114]. Type species: <italic><tp:taxon-name><tp:taxon-name-part taxon-name-part-type="genus" reg="Mycterotypus">Mycterotypus</tp:taxon-name-part> <tp:taxon-name-part taxon-name-part-type="species" reg="bezzii">bezzii</tp:taxon-name-part></tp:taxon-name></italic> Noè, by designation of <xref ref-type="bibr" rid="B5577156">Carter (1921)</xref>.</comment></tp:nomenclature-citation><tp:nomenclature-citation><tp:taxon-name>
                  <tp:taxon-name-part taxon-name-part-type="genus" reg="Protersesthes">Protersesthes</tp:taxon-name-part>
                </tp:taxon-name><comment> Kieffer, 1921 [<italic><xref ref-type="bibr" rid="B5578471">Kieffer 1921b</xref></italic>: 107]. Type species: <italic><tp:taxon-name><tp:taxon-name-part taxon-name-part-type="genus" reg="Tersesthes">Tersesthes</tp:taxon-name-part> <tp:taxon-name-part taxon-name-part-type="species" reg="brasiliensis">brasiliensis</tp:taxon-name-part></tp:taxon-name></italic> Lutz, by original designation.</comment></tp:nomenclature-citation><tp:nomenclature-citation><tp:taxon-name>
                  <tp:taxon-name-part taxon-name-part-type="genus" reg="Tersesthes">Tersesthes</tp:taxon-name-part>
                </tp:taxon-name><comment> Townsend, 1893 [<italic><xref ref-type="bibr" rid="B5591908">Townsend 1893</xref></italic>: 370]. Type species: <italic><tp:taxon-name><tp:taxon-name-part taxon-name-part-type="genus" reg="Tersesthes">Tersesthes</tp:taxon-name-part> <tp:taxon-name-part taxon-name-part-type="species" reg="torrens">torrens</tp:taxon-name-part></tp:taxon-name></italic> Townsend, by original designation.</comment></tp:nomenclature-citation><tp:nomenclature-citation><tp:taxon-name>
                  <tp:taxon-name-part taxon-name-part-type="genus" reg="Schizoconops">Schizoconops</tp:taxon-name-part>
                </tp:taxon-name><comment> Kieffer, 1918 [<xref ref-type="bibr" rid="B5578431">Kieffer 1918a</xref>: 135]. Type species: <italic><tp:taxon-name><tp:taxon-name-part taxon-name-part-type="genus" reg="Schizoconops">Schizoconops</tp:taxon-name-part> <tp:taxon-name-part taxon-name-part-type="species" reg="indicus">indicus</tp:taxon-name-part></tp:taxon-name></italic> Kieffer, by monotypy.</comment></tp:nomenclature-citation></tp:nomenclature-citation-list></tp:nomenclature><ref-list><ref id="B5585625"><element-citation xmlns:xlink="http://www.w3.org/1999/xlink" publication-type="article" xlink:type="simple"><person-group person-group-type="author"><name name-style="western"><surname>Skuse</surname><given-names>F A A</given-names></name></person-group><year>1889</year><article-title><tp:taxon-name><tp:taxon-name-part taxon-name-part-type="order">Diptera</tp:taxon-name-part></tp:taxon-name> of Australia. Part VI. The <tp:taxon-name><tp:taxon-name-part taxon-name-part-type="family">Chironomidae</tp:taxon-name-part></tp:taxon-name></article-title><source>Proceedings of the Linnean Society of New South Wales.</source><volume>4</volume><fpage>215</fpage><lpage>311</lpage></element-citation></ref><ref id="B5579248"><element-citation xmlns:xlink="http://www.w3.org/1999/xlink" publication-type="article" xlink:type="simple"><person-group person-group-type="author"><name name-style="western"><surname>Noè</surname><given-names>G.</given-names></name></person-group><year>1905</year><article-title>Un nuovo genere appartenente alla famiglia <tp:taxon-name><tp:taxon-name-part taxon-name-part-type="family">Chironomidae</tp:taxon-name-part></tp:taxon-name></article-title><source>Rendiconti, Accademia Nazionale dei Lincei</source><volume>14</volume><fpage>114</fpage><lpage>120</lpage></element-citation></ref><ref id="B5577156"><element-citation xmlns:xlink="http://www.w3.org/1999/xlink" publication-type="article" xlink:type="simple"><person-group person-group-type="author"><name name-style="western"><surname>Carter</surname><given-names>Henry F.</given-names></name></person-group><year>1921</year><article-title>A revision of the genus <italic><tp:taxon-name><tp:taxon-name-part taxon-name-part-type="genus" reg="Leptoconops">Leptoconops</tp:taxon-name-part></tp:taxon-name></italic> Skuse</article-title><source>Bulletin of Entomological Research</source><volume>12</volume><issue>1</issue><fpage>1</fpage><lpage>28</lpage><pub-id pub-id-type="doi">10.1017/s0007485300044813</pub-id></element-citation></ref><ref id="B5578471"><element-citation xmlns:xlink="http://www.w3.org/1999/xlink" publication-type="article" xlink:type="simple"><person-group person-group-type="author"><name name-style="western"><surname>Kieffer</surname><given-names>J. J.</given-names></name></person-group><year>1921</year><article-title>Sur quelques Diptères piqueurs de la tribu des <tp:taxon-name><tp:taxon-name-part taxon-name-part-type="subfamily">Ceratopogoninae</tp:taxon-name-part></tp:taxon-name></article-title><source>Archives de l'Institut Pasteur de l'Afrique du Nord</source><volume>1</volume><fpage>107</fpage><lpage>115</lpage></element-citation></ref><ref id="B5591908"><element-citation xmlns:xlink="http://www.w3.org/1999/xlink" publication-type="article" xlink:type="simple"><person-group person-group-type="author"><name name-style="western"><surname>Townsend</surname><given-names>C. H. Tyler</given-names></name></person-group><year>1893</year><article-title>An interesting blood-sucking gnat of the family <tp:taxon-name><tp:taxon-name-part taxon-name-part-type="family">Chironomidae</tp:taxon-name-part></tp:taxon-name></article-title><source>Psyche: A Journal of Entomology</source><volume>6</volume><issue>201</issue><fpage>369</fpage><lpage>371</lpage><pub-id pub-id-type="doi">10.1155/1893/58983</pub-id></element-citation></ref><ref id="B5578431"><element-citation xmlns:xlink="http://www.w3.org/1999/xlink" publication-type="article" xlink:type="simple"><person-group person-group-type="author"><name name-style="western"><surname>Kieffer</surname><given-names>J. J.</given-names></name></person-group><year>1918</year><article-title>Chironomides d'Afrique et d'Asie conservés au Museum National Hongrois de Budapest</article-title><source>Annales HistoricoNaturales Musei Nationalis Hungarici</source><volume>16</volume><fpage>31</fpage><lpage>136</lpage></element-citation></ref></ref-list></tp:taxon-treatment>
