# Supplementary material for: Biting midges of Egypt (Diptera: Ceratopogonidae)
Source: Biodivers Data J. 2020 Apr 29;8:e52357. doi: 10.3897/BDJ.8.e52357 (PMC7203177; doi:10.3897/BDJ.8.e52357)
Supplement: XML Treatment for Leptoconops (Holoconops) macfiei [file BDJ.8.e52357-treatment5.xml]

<!DOCTYPE tp:taxon-treatment
  PUBLIC "-//TaxonX//DTD Taxonomic Treatment Publishing DTD v0 20100105//EN" "tax-treatment-NSO.dtd">
<tp:taxon-treatment xmlns:tp="http://www.plazi.org/taxpub"><tp:treatment-meta><mixed-citation publication-type="journal"><person-group><name><surname>El-Hawagry</surname><given-names>Magdi S.</given-names></name><name><surname>El-Azab</surname><given-names>Salah El-Din A.</given-names></name><name><surname>Abdel-Dayem</surname><given-names>Mahmoud S.</given-names></name><name><surname>Al Dhafer</surname><given-names>Hathal M.</given-names></name></person-group><article-title>Biting midges of Egypt (<tp:taxon-name><tp:taxon-name-part taxon-name-part-type="order">Diptera</tp:taxon-name-part></tp:taxon-name>: <tp:taxon-name><tp:taxon-name-part taxon-name-part-type="family">Ceratopogonidae</tp:taxon-name-part></tp:taxon-name>)</article-title><source>Biodivers Data J</source><day>29</day><month>4</month><year>2020</year><volume>8</volume><pub-id pub-id-type="doi">10.3897/BDJ.8.e52357</pub-id></mixed-citation></tp:treatment-meta><tp:nomenclature><tp:taxon-name><object-id xmlns:xlink="http://www.w3.org/1999/xlink" content-type="arpha" xlink:type="simple">91796C1D-FE3B-5BD8-9FC9-54CD87968C83</object-id><tp:taxon-name-part taxon-name-part-type="genus">Leptoconops</tp:taxon-name-part> (<tp:taxon-name-part taxon-name-part-type="subgenus">Holoconops</tp:taxon-name-part>) <tp:taxon-name-part taxon-name-part-type="species">macfiei</tp:taxon-name-part></tp:taxon-name><tp:taxon-authority>Clastrier, 1975</tp:taxon-authority><tp:nomenclature-citation-list><tp:nomenclature-citation><tp:taxon-name><tp:taxon-name-part taxon-name-part-type="genus" reg="Leptoconops">Leptoconops</tp:taxon-name-part> <tp:taxon-name-part taxon-name-part-type="species" reg="macfiei">macfiei</tp:taxon-name-part></tp:taxon-name><comment> Clastrier, 1975 [<xref ref-type="bibr" rid="B5577328">Clastrier 1975</xref>: 28]. Type locality: Egypt (Ismailia).</comment></tp:nomenclature-citation></tp:nomenclature-citation-list></tp:nomenclature><tp:treatment-sec sec-type="Distribution"><title>Distribution</title><p>AF: Sudan, Yemen (Kamaran Is.). PA: Egypt.</p><p>Local distribution in Egypt: Eastern Desert: Ismailia (Gebel Maryiam, Moaskar). Sinai: Bir El-Abd.</p><p>Dates of collection in Egypt: January to April.</p></tp:treatment-sec><ref-list><ref id="B5577328"><element-citation xmlns:xlink="http://www.w3.org/1999/xlink" publication-type="article" xlink:type="simple"><person-group person-group-type="author"><name name-style="western"><surname>Clastrier</surname><given-names>J.</given-names></name></person-group><year>1975</year><article-title>Le genre <tp:taxon-name><tp:taxon-name-part taxon-name-part-type="genus" reg="Leptoconops">Leptoconops</tp:taxon-name-part></tp:taxon-name>, sous-genre <tp:taxon-name><tp:taxon-name-part taxon-name-part-type="genus" reg="Holoconops">Holoconops</tp:taxon-name-part></tp:taxon-name> en Afrique du Nord (<tp:taxon-name><tp:taxon-name-part taxon-name-part-type="order">Diptera</tp:taxon-name-part></tp:taxon-name>, <tp:taxon-name><tp:taxon-name-part taxon-name-part-type="family">Ceratopogonidae</tp:taxon-name-part></tp:taxon-name>)</article-title><source>Archives de l'Institut Pasteur Algérie</source><volume>50-51</volume><issue>1972-73</issue><fpage>23</fpage><lpage>52</lpage></element-citation></ref></ref-list></tp:taxon-treatment>
