# Supplementary material for: Biting midges of Egypt (Diptera: Ceratopogonidae)
Source: Biodivers Data J. 2020 Apr 29;8:e52357. doi: 10.3897/BDJ.8.e52357 (PMC7203177; doi:10.3897/BDJ.8.e52357)
Supplement: XML Treatment for Atrichopogon [file BDJ.8.e52357-treatment8.xml]

<!DOCTYPE tp:taxon-treatment
  PUBLIC "-//TaxonX//DTD Taxonomic Treatment Publishing DTD v0 20100105//EN" "tax-treatment-NSO.dtd">
<tp:taxon-treatment xmlns:tp="http://www.plazi.org/taxpub"><tp:treatment-meta><mixed-citation publication-type="journal"><person-group><name><surname>El-Hawagry</surname><given-names>Magdi S.</given-names></name><name><surname>El-Azab</surname><given-names>Salah El-Din A.</given-names></name><name><surname>Abdel-Dayem</surname><given-names>Mahmoud S.</given-names></name><name><surname>Al Dhafer</surname><given-names>Hathal M.</given-names></name></person-group><article-title>Biting midges of Egypt (<tp:taxon-name><tp:taxon-name-part taxon-name-part-type="order">Diptera</tp:taxon-name-part></tp:taxon-name>: <tp:taxon-name><tp:taxon-name-part taxon-name-part-type="family">Ceratopogonidae</tp:taxon-name-part></tp:taxon-name>)</article-title><source>Biodivers Data J</source><day>29</day><month>4</month><year>2020</year><volume>8</volume><pub-id pub-id-type="doi">10.3897/BDJ.8.e52357</pub-id></mixed-citation></tp:treatment-meta><tp:nomenclature><tp:taxon-name>
              <object-id xmlns:xlink="http://www.w3.org/1999/xlink" content-type="arpha" xlink:type="simple">08337CB5-1D63-5A11-980E-E26C8AB5E008</object-id>
              <tp:taxon-name-part taxon-name-part-type="genus">Atrichopogon</tp:taxon-name-part>
              <object-id xmlns:xlink="http://www.w3.org/1999/xlink" xlink:type="simple" object-id-type="GBIF">https://www.gbif.org/species/1636637</object-id>
            </tp:taxon-name><tp:taxon-authority>Kieffer, 1906</tp:taxon-authority><tp:nomenclature-citation-list><tp:nomenclature-citation><tp:taxon-name>
                  <tp:taxon-name-part taxon-name-part-type="genus">Atrichopogon</tp:taxon-name-part>
                </tp:taxon-name><comment><bold><italic><tp:taxon-name><tp:taxon-name-part taxon-name-part-type="genus" reg="Atrichopogon">Atrichopogon</tp:taxon-name-part></tp:taxon-name></italic></bold> Kieffer, 1906 [<xref ref-type="bibr" rid="B5578263">Kieffer 1906</xref>: 53]. Type species: <italic><tp:taxon-name><tp:taxon-name-part taxon-name-part-type="genus" reg="Ceratopogon">Ceratopogon</tp:taxon-name-part> <tp:taxon-name-part taxon-name-part-type="species" reg="exilis">exilis</tp:taxon-name-part></tp:taxon-name></italic> Coquillett, by subsequent designation of <xref ref-type="bibr" rid="B5577342">Coquillett (1910)</xref>.</comment></tp:nomenclature-citation><tp:nomenclature-citation><tp:taxon-name>
                  <tp:taxon-name-part taxon-name-part-type="genus" reg="Kempia">Kempia</tp:taxon-name-part>
                </tp:taxon-name><comment> Kieffer, 1913 [<italic><xref ref-type="bibr" rid="B5578357">Kieffer 1913c</xref></italic>: 162, 179]. Type species: <italic><tp:taxon-name><tp:taxon-name-part taxon-name-part-type="genus" reg="Dasyhelea">Dasyhelea</tp:taxon-name-part> <tp:taxon-name-part taxon-name-part-type="species" reg="calcuttensis">calcuttensis</tp:taxon-name-part></tp:taxon-name></italic> Kieffer, by subsequent designation of <xref ref-type="bibr" rid="B5592077">Wirth (1952)</xref>.</comment></tp:nomenclature-citation><tp:nomenclature-citation><tp:taxon-name>
                  <tp:taxon-name-part taxon-name-part-type="genus" reg="Gymnohelea">Gymnohelea</tp:taxon-name-part>
                </tp:taxon-name><comment> Kieffer, 1921 [<italic><xref ref-type="bibr" rid="B5578471">Kieffer 1921b</xref></italic>: 115]. Type species: <italic><tp:taxon-name><tp:taxon-name-part taxon-name-part-type="genus" reg="Kempia">Kempia</tp:taxon-name-part> <tp:taxon-name-part taxon-name-part-type="species" reg="longiserrus">longiserrus</tp:taxon-name-part></tp:taxon-name></italic> Kieffer, by subsequent designation of <xref ref-type="bibr" rid="B5598262">Wirth (1973)</xref>.</comment></tp:nomenclature-citation><tp:nomenclature-citation><tp:taxon-name>
                  <tp:taxon-name-part taxon-name-part-type="genus" reg="Dolichohelea">Dolichohelea</tp:taxon-name-part>
                </tp:taxon-name><comment> Edwards, 1929 [<italic><xref ref-type="bibr" rid="B5577518">Edwards 1929</xref></italic>: 8]. Type species: <italic><tp:taxon-name><tp:taxon-name-part taxon-name-part-type="genus" reg="Dolichohelea">Dolichohelea</tp:taxon-name-part> <tp:taxon-name-part taxon-name-part-type="species" reg="polita">polita</tp:taxon-name-part></tp:taxon-name></italic> Edwards, by monotypy.</comment></tp:nomenclature-citation><tp:nomenclature-citation><tp:taxon-name>
                  <tp:taxon-name-part taxon-name-part-type="genus" reg="Lophomyidium">Lophomyidium</tp:taxon-name-part>
                </tp:taxon-name><comment> Cordero, 1929 [<italic><xref ref-type="bibr" rid="B5577353">Cordero 1929</xref></italic>: 94]. Type species: <italic><tp:taxon-name><tp:taxon-name-part taxon-name-part-type="genus" reg="Lophomyidium">Lophomyidium</tp:taxon-name-part> <tp:taxon-name-part taxon-name-part-type="species" reg="uruguayense">uruguayense</tp:taxon-name-part></tp:taxon-name></italic> Cordero, by original designation.</comment></tp:nomenclature-citation><tp:nomenclature-citation><tp:taxon-name>
                  <tp:taxon-name-part taxon-name-part-type="genus" reg="Psilokempia">Psilokempia</tp:taxon-name-part>
                </tp:taxon-name><comment> Enderlein, 1936 [<xref ref-type="bibr" rid="B5577945">Enderlein 1936</xref>: 49]. Type species: <italic><tp:taxon-name><tp:taxon-name-part taxon-name-part-type="genus" reg="Kempia">Kempia</tp:taxon-name-part> <tp:taxon-name-part taxon-name-part-type="species" reg="appendiculata">appendiculata</tp:taxon-name-part></tp:taxon-name></italic> Goetghebuer, by monotypy.</comment></tp:nomenclature-citation><tp:nomenclature-citation><tp:taxon-name>
                  <tp:taxon-name-part taxon-name-part-type="genus" reg="Meloehelea">Meloehelea</tp:taxon-name-part>
                </tp:taxon-name><comment> Wirth, 1956 [<italic><xref ref-type="bibr" rid="B5595975">Wirth 1956</xref></italic>: 16]. Type species: <italic><tp:taxon-name><tp:taxon-name-part taxon-name-part-type="genus" reg="Atrichopogon">Atrichopogon</tp:taxon-name-part> <tp:taxon-name-part taxon-name-part-type="species" reg="meloesugans">meloesugans</tp:taxon-name-part></tp:taxon-name></italic> Kieffer.</comment></tp:nomenclature-citation><tp:nomenclature-citation><tp:taxon-name>
                  <tp:taxon-name-part taxon-name-part-type="genus" reg="Psammopogon">Psammopogon</tp:taxon-name-part>
                </tp:taxon-name><comment> Remm, 1979 [<italic><xref ref-type="bibr" rid="B5585520">Remm 1979</xref></italic>: 57]. Type species: <italic><tp:taxon-name><tp:taxon-name-part taxon-name-part-type="genus" reg="Atrichopogon">Atrichopogon</tp:taxon-name-part> <tp:taxon-name-part taxon-name-part-type="species" reg="trifasciata">trifasciata</tp:taxon-name-part></tp:taxon-name></italic> Kieffer, by original designation.</comment></tp:nomenclature-citation><tp:nomenclature-citation><tp:taxon-name>
                  <tp:taxon-name-part taxon-name-part-type="genus" reg="Rostropogon">Rostropogon</tp:taxon-name-part>
                </tp:taxon-name><comment> Remm, 1979 [<italic><xref ref-type="bibr" rid="B5585520">Remm 1979</xref></italic>: 57]. Type species: <italic><tp:taxon-name><tp:taxon-name-part taxon-name-part-type="genus" reg="Ceratopogon">Ceratopogon</tp:taxon-name-part> <tp:taxon-name-part taxon-name-part-type="species" reg="rostratus">rostratus</tp:taxon-name-part></tp:taxon-name></italic> Winnertz, by original designation.</comment></tp:nomenclature-citation><tp:nomenclature-citation><tp:taxon-name>
                  <tp:taxon-name-part taxon-name-part-type="genus" reg="Impensukempia">Impensukempia</tp:taxon-name-part>
                </tp:taxon-name><comment> Yu, 2001 [<xref ref-type="bibr" rid="B5579004">Liu et al. 2001</xref>: 47]. Type species: <italic><tp:taxon-name><tp:taxon-name-part taxon-name-part-type="genus" reg="Atrichopogon">Atrichopogon</tp:taxon-name-part> <tp:taxon-name-part taxon-name-part-type="species" reg="impensus">impensus</tp:taxon-name-part></tp:taxon-name></italic> Yu and Yan, by original designation.</comment></tp:nomenclature-citation><tp:nomenclature-citation><tp:taxon-name>
                  <tp:taxon-name-part taxon-name-part-type="genus" reg="Bessamyia">Bessamyia</tp:taxon-name-part>
                </tp:taxon-name><comment> Yu, Liu, Liu, Liu, Hao, Yan and Zhao, 2005 [<italic><xref ref-type="bibr" rid="B5598320">Yu et al. 2005</xref></italic>: 355]. Type species: <italic><tp:taxon-name><tp:taxon-name-part taxon-name-part-type="genus" reg="Atrichopogon">Atrichopogon</tp:taxon-name-part> <tp:taxon-name-part taxon-name-part-type="species" reg="bessa">bessa</tp:taxon-name-part></tp:taxon-name></italic> Yu and Yan, by original designation.</comment></tp:nomenclature-citation></tp:nomenclature-citation-list></tp:nomenclature><ref-list><ref id="B5578263"><element-citation xmlns:xlink="http://www.w3.org/1999/xlink" publication-type="chapter" xlink:type="simple"><person-group person-group-type="author"><name name-style="western"><surname>Kieffer</surname><given-names>J. J.</given-names></name></person-group><year>1906</year><chapter-title><tp:taxon-name><tp:taxon-name-part taxon-name-part-type="order">Diptera</tp:taxon-name-part></tp:taxon-name>. Fam. <tp:taxon-name><tp:taxon-name-part taxon-name-part-type="family">Chironomidae</tp:taxon-name-part></tp:taxon-name></chapter-title><person-group person-group-type="editor"><name name-style="western"><surname>Wytsman</surname><given-names>P.</given-names></name></person-group><source>Genera Insectorum</source><volume>42</volume><publisher-name>Fasc. Bruxelles</publisher-name><size units="page">78</size></element-citation></ref><ref id="B5577342"><element-citation xmlns:xlink="http://www.w3.org/1999/xlink" publication-type="article" xlink:type="simple"><person-group person-group-type="author"><name name-style="western"><surname>Coquillett</surname><given-names>D. W.</given-names></name></person-group><year>1910</year><article-title>The type-species of the North American genera of <tp:taxon-name><tp:taxon-name-part taxon-name-part-type="order">Diptera</tp:taxon-name-part></tp:taxon-name></article-title><source>Proceedings of the United States National Museum</source><volume>37</volume><fpage>499</fpage><lpage>647</lpage><pub-id pub-id-type="doi">10.5962/bhl.title.57938</pub-id></element-citation></ref><ref id="B5578357"><element-citation xmlns:xlink="http://www.w3.org/1999/xlink" publication-type="article" xlink:type="simple"><person-group person-group-type="author"><name name-style="western"><surname>Kieffer</surname><given-names>J. J.</given-names></name></person-group><year>1913</year><article-title>Nouvelle etude sur les chironomides de l'Indian Museum de Calcutta</article-title><source>Records of the Indian Museum</source><volume>9</volume><fpage>119</fpage><lpage>197</lpage></element-citation></ref><ref id="B5592077"><element-citation xmlns:xlink="http://www.w3.org/1999/xlink" publication-type="article" xlink:type="simple"><person-group person-group-type="author"><name name-style="western"><surname>Wirth</surname><given-names>W. W.</given-names></name></person-group><year>1952</year><article-title>The <tp:taxon-name><tp:taxon-name-part taxon-name-part-type="family">Heleidae</tp:taxon-name-part></tp:taxon-name> of California</article-title><source>University of California Publications in Entomology</source><volume>9</volume><fpage>95</fpage><lpage>266</lpage></element-citation></ref><ref id="B5578471"><element-citation xmlns:xlink="http://www.w3.org/1999/xlink" publication-type="article" xlink:type="simple"><person-group person-group-type="author"><name name-style="western"><surname>Kieffer</surname><given-names>J. J.</given-names></name></person-group><year>1921</year><article-title>Sur quelques Diptères piqueurs de la tribu des <tp:taxon-name><tp:taxon-name-part taxon-name-part-type="subfamily">Ceratopogoninae</tp:taxon-name-part></tp:taxon-name></article-title><source>Archives de l'Institut Pasteur de l'Afrique du Nord</source><volume>1</volume><fpage>107</fpage><lpage>115</lpage></element-citation></ref><ref id="B5598262"><element-citation xmlns:xlink="http://www.w3.org/1999/xlink" publication-type="chapter" xlink:type="simple"><person-group person-group-type="author"><name name-style="western"><surname>Wirth</surname><given-names>W. W.</given-names></name></person-group><year>1973</year><chapter-title>Family <tp:taxon-name><tp:taxon-name-part taxon-name-part-type="family">Ceratopogonidae</tp:taxon-name-part></tp:taxon-name></chapter-title><person-group person-group-type="editor"><name name-style="western"><surname>Delfinado</surname><given-names>M. D.</given-names></name><name name-style="western"><surname>Hardy</surname><given-names>D. E.</given-names></name></person-group><source>A Catalog of the Oriental Region</source><volume>1. Suborder Nematocera</volume><publisher-name>University Press of Hawaii</publisher-name><publisher-loc>Honolulu</publisher-loc><size units="page">618</size></element-citation></ref><ref id="B5577518"><element-citation xmlns:xlink="http://www.w3.org/1999/xlink" publication-type="article" xlink:type="simple"><person-group person-group-type="author"><name name-style="western"><surname>Edwards</surname><given-names>F. W.</given-names></name></person-group><year>1929</year><article-title>Philippine nematocerous <tp:taxon-name><tp:taxon-name-part taxon-name-part-type="order">Diptera</tp:taxon-name-part></tp:taxon-name> II.</article-title><source>Notulae Entomologicae</source><volume>9</volume><fpage>1</fpage><lpage>14</lpage></element-citation></ref><ref id="B5577353"><element-citation xmlns:xlink="http://www.w3.org/1999/xlink" publication-type="article" xlink:type="simple"><person-group person-group-type="author"><name name-style="western"><surname>Cordero</surname><given-names>E. H.</given-names></name></person-group><year>1929</year><article-title>Contribución al estudio de los Dipteros del Uruguay, I. <italic><tp:taxon-name><tp:taxon-name-part taxon-name-part-type="genus" reg="Lophomyidium">Lophomyidium</tp:taxon-name-part> <tp:taxon-name-part taxon-name-part-type="species" reg="uruguayense">uruguayense</tp:taxon-name-part></tp:taxon-name></italic> n. gen., n. sp. Nueva Ceratopogonina hematófaga</article-title><source>Anales del Museo de Historia Natural de Montevideo</source><volume>3</volume><fpage>93</fpage><lpage>108</lpage></element-citation></ref><ref id="B5577945"><element-citation xmlns:xlink="http://www.w3.org/1999/xlink" publication-type="chapter" xlink:type="simple"><person-group person-group-type="author"><name name-style="western"><surname>Enderlein</surname><given-names>G.</given-names></name></person-group><year>1936</year><chapter-title>Ordnung Zweiflügler, <tp:taxon-name><tp:taxon-name-part taxon-name-part-type="order">Diptera</tp:taxon-name-part></tp:taxon-name></chapter-title><person-group person-group-type="editor"><name name-style="western"><surname>Brohmer</surname><given-names>P.</given-names></name><name name-style="western"><surname>Ehrmann</surname><given-names>P.</given-names></name><name name-style="western"><surname>Ulmer</surname><given-names>G.</given-names></name></person-group><source>Die Tierwelt Mitteleuropas 6: Insekten</source><volume>3</volume><publisher-name>Abt. 16. Leipzig</publisher-name><size units="page">259</size></element-citation></ref><ref id="B5595975"><element-citation xmlns:xlink="http://www.w3.org/1999/xlink" publication-type="article" xlink:type="simple"><person-group person-group-type="author"><name name-style="western"><surname>Wirth</surname><given-names>W. W.</given-names></name></person-group><year>1956</year><article-title>The biting midges ectoparasitic on blister beetles (<tp:taxon-name><tp:taxon-name-part taxon-name-part-type="order">Diptera</tp:taxon-name-part></tp:taxon-name>, <tp:taxon-name><tp:taxon-name-part taxon-name-part-type="family">Heleidae</tp:taxon-name-part></tp:taxon-name>)</article-title><source>Proceedings of the Entomological Society of Washington</source><volume>58</volume><fpage>15</fpage><lpage>23</lpage></element-citation></ref><ref id="B5585520"><element-citation xmlns:xlink="http://www.w3.org/1999/xlink" publication-type="article" xlink:type="simple"><person-group person-group-type="author"><name name-style="western"><surname>Remm</surname><given-names>H.</given-names></name></person-group><year>1979</year><article-title>Eesti NSV habesääsklaste (<tp:taxon-name><tp:taxon-name-part taxon-name-part-type="order">Diptera</tp:taxon-name-part></tp:taxon-name>, <tp:taxon-name><tp:taxon-name-part taxon-name-part-type="family">Ceratopogonidae</tp:taxon-name-part></tp:taxon-name>) fauna kataloog. In Dipteroloogilisi Uurimusi (Tartu)</article-title><source>Eesti NSV Teaduste Akadeemia Eesti Looduseuurijate selts,</source><fpage>40</fpage><lpage>60 pp</lpage></element-citation></ref><ref id="B5579004"><element-citation xmlns:xlink="http://www.w3.org/1999/xlink" publication-type="article" xlink:type="simple"><person-group person-group-type="author"><name name-style="western"><surname>Liu</surname><given-names>J. H.</given-names></name><name name-style="western"><surname>Yan</surname><given-names>G.</given-names></name><name name-style="western"><surname>Liu</surname><given-names>G. P.</given-names></name><name name-style="western"><surname>Hao</surname><given-names>B. S.</given-names></name><name name-style="western"><surname>Liu</surname><given-names>Z. J.</given-names></name><name name-style="western"><surname>Yu</surname><given-names>Y. X.</given-names></name></person-group><year>2001</year><article-title><tp:taxon-name><tp:taxon-name-part taxon-name-part-type="subfamily">Forcipomyiinae</tp:taxon-name-part></tp:taxon-name> of China (<tp:taxon-name><tp:taxon-name-part taxon-name-part-type="order">Diptera</tp:taxon-name-part></tp:taxon-name>: <tp:taxon-name><tp:taxon-name-part taxon-name-part-type="family">Ceratopogonidae</tp:taxon-name-part></tp:taxon-name>) I. General introduction and the genus <italic><tp:taxon-name><tp:taxon-name-part taxon-name-part-type="genus" reg="Atrichopogon">Atrichopogon</tp:taxon-name-part></tp:taxon-name></italic> Kieffer</article-title><source>Fauna of China</source><volume>2</volume><fpage>5</fpage><lpage>160</lpage></element-citation></ref><ref id="B5598320"><element-citation xmlns:xlink="http://www.w3.org/1999/xlink" publication-type="book" xlink:type="simple"><person-group person-group-type="author"><name name-style="western"><surname>Yu</surname><given-names>Y. X.</given-names></name><name name-style="western"><surname>Liu</surname><given-names>J. H.</given-names></name><name name-style="western"><surname>Liu</surname><given-names>G. P.</given-names></name><name name-style="western"><surname>Liu</surname><given-names>Z. J.</given-names></name><name name-style="western"><surname>Hao</surname><given-names>B. S.</given-names></name><name name-style="western"><surname>Yan</surname><given-names>G.</given-names></name><name name-style="western"><surname>Zhao</surname><given-names>T. S.</given-names></name></person-group><year>2005</year><source><tp:taxon-name><tp:taxon-name-part taxon-name-part-type="family">Ceratopogonidae</tp:taxon-name-part></tp:taxon-name> of China, <tp:taxon-name><tp:taxon-name-part taxon-name-part-type="class">Insecta</tp:taxon-name-part></tp:taxon-name>, <tp:taxon-name><tp:taxon-name-part taxon-name-part-type="order">Diptera</tp:taxon-name-part></tp:taxon-name>.</source><volume>1-2</volume><publisher-name>Military Medical Science Press</publisher-name><publisher-loc>Beijing</publisher-loc><size units="page">1699</size></element-citation></ref></ref-list></tp:taxon-treatment>
