# Supplementary material for: Biting midges of Egypt (Diptera: Ceratopogonidae)
Source: Biodivers Data J. 2020 Apr 29;8:e52357. doi: 10.3897/BDJ.8.e52357 (PMC7203177; doi:10.3897/BDJ.8.e52357)
Supplement: XML Treatment for Forcipomyia [file BDJ.8.e52357-treatment15.xml]

<!DOCTYPE tp:taxon-treatment
  PUBLIC "-//TaxonX//DTD Taxonomic Treatment Publishing DTD v0 20100105//EN" "tax-treatment-NSO.dtd">
<tp:taxon-treatment xmlns:tp="http://www.plazi.org/taxpub"><tp:treatment-meta><mixed-citation publication-type="journal"><person-group><name><surname>El-Hawagry</surname><given-names>Magdi S.</given-names></name><name><surname>El-Azab</surname><given-names>Salah El-Din A.</given-names></name><name><surname>Abdel-Dayem</surname><given-names>Mahmoud S.</given-names></name><name><surname>Al Dhafer</surname><given-names>Hathal M.</given-names></name></person-group><article-title>Biting midges of Egypt (<tp:taxon-name><tp:taxon-name-part taxon-name-part-type="order">Diptera</tp:taxon-name-part></tp:taxon-name>: <tp:taxon-name><tp:taxon-name-part taxon-name-part-type="family">Ceratopogonidae</tp:taxon-name-part></tp:taxon-name>)</article-title><source>Biodivers Data J</source><day>29</day><month>4</month><year>2020</year><volume>8</volume><pub-id pub-id-type="doi">10.3897/BDJ.8.e52357</pub-id></mixed-citation></tp:treatment-meta><tp:nomenclature><tp:taxon-name>
              <object-id xmlns:xlink="http://www.w3.org/1999/xlink" content-type="arpha" xlink:type="simple">F47B53EC-96F7-58E4-86A8-636AEC76524C</object-id>
              <tp:taxon-name-part taxon-name-part-type="genus">Forcipomyia</tp:taxon-name-part>
              <object-id xmlns:xlink="http://www.w3.org/1999/xlink" xlink:type="simple" object-id-type="GBIF">https://www.gbif.org/species/1633624</object-id>
            </tp:taxon-name><tp:taxon-authority>Meigen, 1818</tp:taxon-authority><tp:nomenclature-citation-list><tp:nomenclature-citation><tp:taxon-name>
                  <tp:taxon-name-part taxon-name-part-type="genus">Forcipomyia</tp:taxon-name-part>
                </tp:taxon-name><comment><bold><italic><tp:taxon-name><tp:taxon-name-part taxon-name-part-type="genus" reg="Forcipomyia">Forcipomyia</tp:taxon-name-part></tp:taxon-name></italic></bold> Meigen, 1818 [<xref ref-type="bibr" rid="B5579136">Meigen 1818</xref>: 73, 75]. Type species: <italic><tp:taxon-name><tp:taxon-name-part taxon-name-part-type="genus" reg="Tipula">Tipula</tp:taxon-name-part> <tp:taxon-name-part taxon-name-part-type="species" reg="bipunctata">bipunctata</tp:taxon-name-part></tp:taxon-name></italic> Linnaeus, by subsequent designation of <xref ref-type="bibr" rid="B5592004">Westwood (1840)</xref>.</comment></tp:nomenclature-citation><tp:nomenclature-citation><tp:taxon-name>
                  <tp:taxon-name-part taxon-name-part-type="genus" reg="Labidomyia">Labidomyia</tp:taxon-name-part>
                </tp:taxon-name><comment> Stephens, 1829 [<italic><xref ref-type="bibr" rid="B5585636">Stephens 1829a</xref></italic>: 52 (1829b: 239)]. Type species: <italic><tp:taxon-name><tp:taxon-name-part taxon-name-part-type="genus" reg="Tipula">Tipula</tp:taxon-name-part> <tp:taxon-name-part taxon-name-part-type="species" reg="bipunctata">bipunctata</tp:taxon-name-part></tp:taxon-name></italic> Linnaeus, by subsequent designation of <xref ref-type="bibr" rid="B5592004">Westwood (1840)</xref>.</comment></tp:nomenclature-citation><tp:nomenclature-citation><tp:taxon-name>
                  <tp:taxon-name-part taxon-name-part-type="genus" reg="Tetraphora">Tetraphora</tp:taxon-name-part>
                </tp:taxon-name><comment> Philippi, 1865 [<italic><xref ref-type="bibr" rid="B5579268">Philippi 1865</xref></italic>: 630]. Type species: <italic><tp:taxon-name><tp:taxon-name-part taxon-name-part-type="genus" reg="Tetraphora">Tetraphora</tp:taxon-name-part> <tp:taxon-name-part taxon-name-part-type="species" reg="fusca">fusca</tp:taxon-name-part></tp:taxon-name></italic> Philippi, by monotypy.</comment></tp:nomenclature-citation><tp:nomenclature-citation><tp:taxon-name>
                  <tp:taxon-name-part taxon-name-part-type="genus" reg="Prohelea">Prohelea</tp:taxon-name-part>
                </tp:taxon-name><comment> Kieffer, 1911 [<italic><xref ref-type="bibr" rid="B5578297">Kieffer 1911a</xref></italic>: 319]. Type species: <italic><tp:taxon-name><tp:taxon-name-part taxon-name-part-type="genus" reg="Ceratopogon">Ceratopogon</tp:taxon-name-part> <tp:taxon-name-part taxon-name-part-type="species" reg="decipiens">decipiens</tp:taxon-name-part></tp:taxon-name></italic> Kieffer, by subsequent designation of <xref ref-type="bibr" rid="B5577003">Brunetti (1920)</xref>.</comment></tp:nomenclature-citation></tp:nomenclature-citation-list></tp:nomenclature><ref-list><ref id="B5579136"><element-citation xmlns:xlink="http://www.w3.org/1999/xlink" publication-type="book" xlink:type="simple"><person-group person-group-type="author"><name name-style="western"><surname>Meigen</surname><given-names>J. W.</given-names></name></person-group><year>1818</year><source>Systematische Beschreibung der bekannten europaischen zweiflugeligen Insekten</source><publisher-name>Erster Theil. F.W. Forstmann</publisher-name><publisher-loc>Aachen</publisher-loc><size units="page">333</size><pub-id pub-id-type="doi">10.5962/bhl.title.13731</pub-id></element-citation></ref><ref id="B5592004"><element-citation xmlns:xlink="http://www.w3.org/1999/xlink" publication-type="chapter" xlink:type="simple"><person-group person-group-type="author"><name name-style="western"><surname>Westwood</surname><given-names>J. O.</given-names></name></person-group><year>1840</year><chapter-title>Order XIII. <tp:taxon-name><tp:taxon-name-part taxon-name-part-type="order">Diptera</tp:taxon-name-part></tp:taxon-name> Aristotle (Antliata Fabricius. Halteriptera Clairv.)</chapter-title><person-group person-group-type="editor"><name name-style="western"><surname>Westwood</surname><given-names>J. O.</given-names></name></person-group><source>An introduction to the modern classification of insects; founded on the natural habits and corresponding organisation of the different families. Synopsis of the genera of British insects</source><publisher-name>Orme, Brown, Green and Longmans</publisher-name><publisher-loc>London</publisher-loc><size units="page">125-154</size><pub-id pub-id-type="doi">10.5962/bhl.title.12455</pub-id></element-citation></ref><ref id="B5585636"><element-citation xmlns:xlink="http://www.w3.org/1999/xlink" publication-type="book" xlink:type="simple"><person-group person-group-type="author"><name name-style="western"><surname>Stephens</surname><given-names>J. F.</given-names></name></person-group><year>1829</year><source>The nomenclature of British insects; being a compendious list of such species as are contained in the Systematic Catalogue of British Insects, and forming a guide to their classification</source><publisher-name>Baldwin and Cradock</publisher-name><publisher-loc>London</publisher-loc><size units="page">68</size></element-citation></ref><ref id="B5579268"><element-citation xmlns:xlink="http://www.w3.org/1999/xlink" publication-type="article" xlink:type="simple"><person-group person-group-type="author"><name name-style="western"><surname>Philippi</surname><given-names>R. A.</given-names></name></person-group><year>1865</year><article-title>Aufzahlung der chilenischen Dipteren</article-title><source>Verhandlungen der Kaiserlich-Königlichen Zoologisch-Botanischen Gesellschaft in Wien</source><volume>15</volume><fpage>595</fpage><lpage>782</lpage></element-citation></ref><ref id="B5578297"><element-citation xmlns:xlink="http://www.w3.org/1999/xlink" publication-type="article" xlink:type="simple"><person-group person-group-type="author"><name name-style="western"><surname>Kieffer</surname><given-names>J. J.</given-names></name></person-group><year>1911</year><article-title>The Percy Sladen Trust Expedition to the Indian Ocean in 1905. Under the leadership of Mr. J. Stanley Gardiner. Vol. 3. No. XV. <tp:taxon-name><tp:taxon-name-part taxon-name-part-type="order">Diptera</tp:taxon-name-part></tp:taxon-name>, <tp:taxon-name><tp:taxon-name-part taxon-name-part-type="family">Chironomidae</tp:taxon-name-part></tp:taxon-name> der Seychellen-inseln, aus der Sammlung von Mr. H. Scott</article-title><source>Transactions of the Linnean Society of London (2nd Ser.)</source><volume>14</volume><fpage>331</fpage><lpage>366</lpage></element-citation></ref><ref id="B5577003"><element-citation xmlns:xlink="http://www.w3.org/1999/xlink" publication-type="article" xlink:type="simple"><person-group person-group-type="author"><name name-style="western"><surname>Brunetti</surname><given-names>Enrico.</given-names></name></person-group><year>1920</year><article-title>Catalogue of Oriental and south Asiatic Nemocera / by E. Brunetti.</article-title><source>Records of the Indian Museum</source><volume>17</volume><fpage>1</fpage><lpage>300</lpage><pub-id pub-id-type="doi">10.5962/bhl.title.8563</pub-id></element-citation></ref></ref-list></tp:taxon-treatment>
