# Supplementary material for: Biting midges of Egypt (Diptera: Ceratopogonidae)
Source: Biodivers Data J. 2020 Apr 29;8:e52357. doi: 10.3897/BDJ.8.e52357 (PMC7203177; doi:10.3897/BDJ.8.e52357)
Supplement: XML Treatment for Euprojoannisia [file BDJ.8.e52357-treatment16.xml]

<!DOCTYPE tp:taxon-treatment
  PUBLIC "-//TaxonX//DTD Taxonomic Treatment Publishing DTD v0 20100105//EN" "tax-treatment-NSO.dtd">
<tp:taxon-treatment xmlns:tp="http://www.plazi.org/taxpub"><tp:treatment-meta><mixed-citation publication-type="journal"><person-group><name><surname>El-Hawagry</surname><given-names>Magdi S.</given-names></name><name><surname>El-Azab</surname><given-names>Salah El-Din A.</given-names></name><name><surname>Abdel-Dayem</surname><given-names>Mahmoud S.</given-names></name><name><surname>Al Dhafer</surname><given-names>Hathal M.</given-names></name></person-group><article-title>Biting midges of Egypt (<tp:taxon-name><tp:taxon-name-part taxon-name-part-type="order">Diptera</tp:taxon-name-part></tp:taxon-name>: <tp:taxon-name><tp:taxon-name-part taxon-name-part-type="family">Ceratopogonidae</tp:taxon-name-part></tp:taxon-name>)</article-title><source>Biodivers Data J</source><day>29</day><month>4</month><year>2020</year><volume>8</volume><pub-id pub-id-type="doi">10.3897/BDJ.8.e52357</pub-id></mixed-citation></tp:treatment-meta><tp:nomenclature><tp:taxon-name>
              <object-id xmlns:xlink="http://www.w3.org/1999/xlink" content-type="arpha" xlink:type="simple">94D149D7-B930-5685-B85F-9BADADBB42D2</object-id>
              <tp:taxon-name-part taxon-name-part-type="subgenus">Euprojoannisia</tp:taxon-name-part>
            </tp:taxon-name><tp:taxon-authority>Brèthes, 1914</tp:taxon-authority><tp:nomenclature-citation-list><tp:nomenclature-citation><tp:taxon-name>
                  <object-id xmlns:xlink="http://www.w3.org/1999/xlink" content-type="arpha" xlink:type="simple">94D149D7-B930-5685-B85F-9BADADBB42D2</object-id>
                  <tp:taxon-name-part taxon-name-part-type="subgenus">Euprojoannisia</tp:taxon-name-part>
                </tp:taxon-name><comment><bold><italic><tp:taxon-name><tp:taxon-name-part taxon-name-part-type="genus" reg="Euprojoannisia">Euprojoannisia</tp:taxon-name-part></tp:taxon-name></italic></bold> Brèthes, 1914 [<xref ref-type="bibr" rid="B5576915">Brèthes 1914</xref>: 155]. Type species: <italic><tp:taxon-name><tp:taxon-name-part taxon-name-part-type="genus" reg="Euprojoannisia">Euprojoannisia</tp:taxon-name-part> <tp:taxon-name-part taxon-name-part-type="species" reg="platensis">platensis</tp:taxon-name-part></tp:taxon-name></italic> Brèthes, by original designation.</comment></tp:nomenclature-citation><tp:nomenclature-citation><tp:taxon-name>
                  <tp:taxon-name-part taxon-name-part-type="genus" reg="Euforcipomyia">Euforcipomyia</tp:taxon-name-part>
                </tp:taxon-name><comment> Malloch, 1915 [<xref ref-type="bibr" rid="B5579106">Malloch 1915b</xref>: 312]. Type species: <italic><tp:taxon-name><tp:taxon-name-part taxon-name-part-type="genus" reg="Euforcipomyia">Euforcipomyia</tp:taxon-name-part> <tp:taxon-name-part taxon-name-part-type="species" reg="hirtipennis">hirtipennis</tp:taxon-name-part></tp:taxon-name></italic> Malloch (= <italic><tp:taxon-name><tp:taxon-name-part taxon-name-part-type="genus" reg="Ceratopogon">Ceratopogon</tp:taxon-name-part> <tp:taxon-name-part taxon-name-part-type="species" reg="palustris">palustris</tp:taxon-name-part></tp:taxon-name></italic> Meigen), by original designation.</comment></tp:nomenclature-citation><tp:nomenclature-citation><tp:taxon-name>
                  <tp:taxon-name-part taxon-name-part-type="genus" reg="Cryptoscena">Cryptoscena</tp:taxon-name-part>
                </tp:taxon-name><comment> Enderlein, 1936 [<italic><xref ref-type="bibr" rid="B5577945">Enderlein 1936</xref></italic>: 51]. Type species: <italic><tp:taxon-name><tp:taxon-name-part taxon-name-part-type="genus" reg="Ceratopogon">Ceratopogon</tp:taxon-name-part> <tp:taxon-name-part taxon-name-part-type="species" reg="palustris">palustris</tp:taxon-name-part></tp:taxon-name></italic> Meigen, by monotypy.</comment></tp:nomenclature-citation><tp:nomenclature-citation><tp:taxon-name>
                  <tp:taxon-name-part taxon-name-part-type="genus" reg="Proforcipomyia">Proforcipomyia</tp:taxon-name-part>
                </tp:taxon-name><comment> Saunders, 1957 [<xref ref-type="bibr" rid="B5585585">Saunders 1957</xref>: 662]. Type species: <italic><tp:taxon-name><tp:taxon-name-part taxon-name-part-type="genus" reg="Forcipomyia">Forcipomyia</tp:taxon-name-part> <tp:taxon-name-part taxon-name-part-type="species" reg="wirthi">wirthi</tp:taxon-name-part></tp:taxon-name></italic> Saunders, by original designation.</comment></tp:nomenclature-citation></tp:nomenclature-citation-list></tp:nomenclature><ref-list><ref id="B5576915"><element-citation xmlns:xlink="http://www.w3.org/1999/xlink" publication-type="article" xlink:type="simple"><person-group person-group-type="author"><name name-style="western"><surname>Brèthes</surname><given-names>J.</given-names></name></person-group><year>1914</year><article-title>Descripcion de six Cécidomyidae (Dipt.) de Buenos Aires</article-title><source>Anales del Museo Nacional de Buenos Aires</source><volume>26</volume><fpage>151</fpage><lpage>156</lpage></element-citation></ref><ref id="B5579106"><element-citation xmlns:xlink="http://www.w3.org/1999/xlink" publication-type="article" xlink:type="simple"><person-group person-group-type="author"><name name-style="western"><surname>Malloch</surname><given-names>J. R.</given-names></name></person-group><year>1915</year><article-title>Some additional records of <tp:taxon-name><tp:taxon-name-part taxon-name-part-type="family">Chironomidae</tp:taxon-name-part></tp:taxon-name> for Illinois and notes on other Illinois <tp:taxon-name><tp:taxon-name-part taxon-name-part-type="order">Diptera</tp:taxon-name-part></tp:taxon-name></article-title><source>Bulletin of the Illinois State Laboratory of Natural History</source><volume>11</volume><fpage>305</fpage><lpage>363</lpage></element-citation></ref><ref id="B5577945"><element-citation xmlns:xlink="http://www.w3.org/1999/xlink" publication-type="chapter" xlink:type="simple"><person-group person-group-type="author"><name name-style="western"><surname>Enderlein</surname><given-names>G.</given-names></name></person-group><year>1936</year><chapter-title>Ordnung Zweiflügler, <tp:taxon-name><tp:taxon-name-part taxon-name-part-type="order">Diptera</tp:taxon-name-part></tp:taxon-name></chapter-title><person-group person-group-type="editor"><name name-style="western"><surname>Brohmer</surname><given-names>P.</given-names></name><name name-style="western"><surname>Ehrmann</surname><given-names>P.</given-names></name><name name-style="western"><surname>Ulmer</surname><given-names>G.</given-names></name></person-group><source>Die Tierwelt Mitteleuropas 6: Insekten</source><volume>3</volume><publisher-name>Abt. 16. Leipzig</publisher-name><size units="page">259</size></element-citation></ref><ref id="B5585585"><element-citation xmlns:xlink="http://www.w3.org/1999/xlink" publication-type="article" xlink:type="simple"><person-group person-group-type="author"><name name-style="western"><surname>Saunders</surname><given-names>L. G.</given-names></name></person-group><year>1957</year><article-title>Revision of the genus <italic><tp:taxon-name><tp:taxon-name-part taxon-name-part-type="genus" reg="Forcipomyia">Forcipomyia</tp:taxon-name-part></tp:taxon-name></italic> based on characters of all stages (<tp:taxon-name><tp:taxon-name-part taxon-name-part-type="order">Diptera</tp:taxon-name-part></tp:taxon-name>, <tp:taxon-name><tp:taxon-name-part taxon-name-part-type="family">Ceratopogonidae</tp:taxon-name-part></tp:taxon-name>)</article-title><source>Canadian Journal of Zoology</source><volume>34</volume><issue>6</issue><fpage>657</fpage><lpage>705</lpage><pub-id pub-id-type="doi">10.1139/z56-065</pub-id></element-citation></ref></ref-list></tp:taxon-treatment>
