# Supplementary material for: Biting midges of Egypt (Diptera: Ceratopogonidae)
Source: Biodivers Data J. 2020 Apr 29;8:e52357. doi: 10.3897/BDJ.8.e52357 (PMC7203177; doi:10.3897/BDJ.8.e52357)
Supplement: XML Treatment for Forcipomyia (Euprojoannisia) psilonota [file BDJ.8.e52357-treatment17.xml]

<!DOCTYPE tp:taxon-treatment
  PUBLIC "-//TaxonX//DTD Taxonomic Treatment Publishing DTD v0 20100105//EN" "tax-treatment-NSO.dtd">
<tp:taxon-treatment xmlns:tp="http://www.plazi.org/taxpub"><tp:treatment-meta><mixed-citation publication-type="journal"><person-group><name><surname>El-Hawagry</surname><given-names>Magdi S.</given-names></name><name><surname>El-Azab</surname><given-names>Salah El-Din A.</given-names></name><name><surname>Abdel-Dayem</surname><given-names>Mahmoud S.</given-names></name><name><surname>Al Dhafer</surname><given-names>Hathal M.</given-names></name></person-group><article-title>Biting midges of Egypt (<tp:taxon-name><tp:taxon-name-part taxon-name-part-type="order">Diptera</tp:taxon-name-part></tp:taxon-name>: <tp:taxon-name><tp:taxon-name-part taxon-name-part-type="family">Ceratopogonidae</tp:taxon-name-part></tp:taxon-name>)</article-title><source>Biodivers Data J</source><day>29</day><month>4</month><year>2020</year><volume>8</volume><pub-id pub-id-type="doi">10.3897/BDJ.8.e52357</pub-id></mixed-citation></tp:treatment-meta><tp:nomenclature><tp:taxon-name><object-id xmlns:xlink="http://www.w3.org/1999/xlink" content-type="arpha" xlink:type="simple">28BDA2C6-AEAB-5C46-9238-5F3E1810499F</object-id><tp:taxon-name-part taxon-name-part-type="genus">Forcipomyia</tp:taxon-name-part> (<tp:taxon-name-part taxon-name-part-type="subgenus">Euprojoannisia</tp:taxon-name-part>) <tp:taxon-name-part taxon-name-part-type="species">psilonota</tp:taxon-name-part></tp:taxon-name><tp:taxon-authority>(Kieffer, 1911)</tp:taxon-authority><tp:nomenclature-citation-list><tp:nomenclature-citation><tp:taxon-name><tp:taxon-name-part taxon-name-part-type="genus" reg="Ceratopogon">Ceratopogon</tp:taxon-name-part> <tp:taxon-name-part taxon-name-part-type="species" reg="psilonota">psilonota</tp:taxon-name-part></tp:taxon-name><comment> Kieffer, 1911 [<xref ref-type="bibr" rid="B5578307">Kieffer 1911b</xref>: 337]. Type locality: Seychelles.</comment></tp:nomenclature-citation><tp:nomenclature-citation><tp:taxon-name><tp:taxon-name-part taxon-name-part-type="genus" reg="Ceratopogon">Ceratopogon</tp:taxon-name-part> <tp:taxon-name-part taxon-name-part-type="species" reg="aplonota">aplonota</tp:taxon-name-part></tp:taxon-name><comment> Kieffer, 1911 [<xref ref-type="bibr" rid="B5578307">Kieffer 1911b</xref>: 337]. Type locality: Seychelles.</comment></tp:nomenclature-citation><tp:nomenclature-citation><tp:taxon-name><tp:taxon-name-part taxon-name-part-type="genus" reg="Ceratopogon">Ceratopogon</tp:taxon-name-part> <tp:taxon-name-part taxon-name-part-type="species" reg="seychelleana">seychelleana</tp:taxon-name-part></tp:taxon-name><comment> Kieffer, 1911 [<xref ref-type="bibr" rid="B5578307">Kieffer 1911b</xref>: 338]. Type locality: Seychelles.</comment></tp:nomenclature-citation><tp:nomenclature-citation><tp:taxon-name><tp:taxon-name-part taxon-name-part-type="genus" reg="Ceratopogon">Ceratopogon</tp:taxon-name-part> <tp:taxon-name-part taxon-name-part-type="species" reg="seychelleana">seychelleana</tp:taxon-name-part> <tp:taxon-name-part taxon-name-part-type="infraspecific-rank">var.</tp:taxon-name-part> <tp:taxon-name-part taxon-name-part-type="variety" reg="fulvithorax">fulvithorax</tp:taxon-name-part></tp:taxon-name><comment> Kieffer, 1911 [<xref ref-type="bibr" rid="B5578307">Kieffer 1911b</xref>: 338]. Type locality: Seychelles.</comment></tp:nomenclature-citation><tp:nomenclature-citation><tp:taxon-name><tp:taxon-name-part taxon-name-part-type="genus" reg="Forcipomyia">Forcipomyia</tp:taxon-name-part> <tp:taxon-name-part taxon-name-part-type="species" reg="indecora">indecora</tp:taxon-name-part></tp:taxon-name><comment> Kieffer, 1914 [<xref ref-type="bibr" rid="B5578401">Kieffer 1914b</xref>: 269]. Type locality: South Africa.</comment></tp:nomenclature-citation><tp:nomenclature-citation><tp:taxon-name><tp:taxon-name-part taxon-name-part-type="genus" reg="Forcipomyia">Forcipomyia</tp:taxon-name-part> <tp:taxon-name-part taxon-name-part-type="species" reg="litoralis">litoralis</tp:taxon-name-part></tp:taxon-name><comment> Santos Abreu, 1918 [<xref ref-type="bibr" rid="B5585575">Santos Abreu 1918</xref>: 277]. Type locality: Canary Islands (Spain).</comment></tp:nomenclature-citation><tp:nomenclature-citation><tp:taxon-name><tp:taxon-name-part taxon-name-part-type="genus" reg="Forcipomyia">Forcipomyia</tp:taxon-name-part> <tp:taxon-name-part taxon-name-part-type="species" reg="ingrami">ingrami</tp:taxon-name-part></tp:taxon-name><comment> Carter, 1919 [<xref ref-type="bibr" rid="B5577146">Carter 1919</xref>: 290]. Type locality: Ghana.</comment></tp:nomenclature-citation><tp:nomenclature-citation><tp:taxon-name><tp:taxon-name-part taxon-name-part-type="genus" reg="Forcipomyia">Forcipomyia</tp:taxon-name-part> <tp:taxon-name-part taxon-name-part-type="species" reg="egypti">egypti</tp:taxon-name-part></tp:taxon-name><comment> Macfie, 1924 [<xref ref-type="bibr" rid="B5579026">Macfie 1924</xref>: 61]. Type locality: Egypt (Nile near Ayiat).</comment></tp:nomenclature-citation><tp:nomenclature-citation><tp:taxon-name><tp:taxon-name-part taxon-name-part-type="genus" reg="Forcipomyia">Forcipomyia</tp:taxon-name-part> <tp:taxon-name-part taxon-name-part-type="species" reg="hathor">hathor</tp:taxon-name-part></tp:taxon-name><comment> Kieffer, 1925 [<italic><xref ref-type="bibr" rid="B5578571">Kieffer 1925c</xref></italic>: 247]. Type locality: Egypt (Maadi).</comment></tp:nomenclature-citation><tp:nomenclature-citation><tp:taxon-name><tp:taxon-name-part taxon-name-part-type="genus" reg="Forcipomyia">Forcipomyia</tp:taxon-name-part> <tp:taxon-name-part taxon-name-part-type="species" reg="conogensis">conogensis</tp:taxon-name-part></tp:taxon-name><comment> Goetghebuer, 1933 [<xref ref-type="bibr" rid="B5578098">Goetghebuer 1933b</xref>: 132]. Type locality: Democratic Republic of the Congo.</comment></tp:nomenclature-citation><tp:nomenclature-citation><tp:taxon-name><tp:taxon-name-part taxon-name-part-type="genus" reg="Forcipomyia">Forcipomyia</tp:taxon-name-part> <tp:taxon-name-part taxon-name-part-type="species" reg="flavipilosella">flavipilosella</tp:taxon-name-part></tp:taxon-name><comment> Goetghebuer, 1933 [<xref ref-type="bibr" rid="B5578098">Goetghebuer 1933b</xref>: 130]. Type locality: Democratic Republic of the Congo.</comment></tp:nomenclature-citation><tp:nomenclature-citation><tp:taxon-name><tp:taxon-name-part taxon-name-part-type="genus" reg="Forcipomyia">Forcipomyia</tp:taxon-name-part> <tp:taxon-name-part taxon-name-part-type="species" reg="lulengaensis">lulengaensis</tp:taxon-name-part></tp:taxon-name><comment> Goetghebuer, 1935 [<xref ref-type="bibr" rid="B5578123">Goetghebuer 1935</xref>: 155]. Type locality: Democratic Republic of the Congo.</comment></tp:nomenclature-citation><tp:nomenclature-citation><tp:taxon-name><tp:taxon-name-part taxon-name-part-type="genus" reg="Forcipomyia">Forcipomyia</tp:taxon-name-part> <tp:taxon-name-part taxon-name-part-type="species" reg="superata">superata</tp:taxon-name-part></tp:taxon-name><comment> Goetghebuer, 1935 [<xref ref-type="bibr" rid="B5578123">Goetghebuer 1935</xref>: 160]. Type locality: Democratic Republic of the Congo.</comment></tp:nomenclature-citation><tp:nomenclature-citation><tp:taxon-name><tp:taxon-name-part taxon-name-part-type="genus" reg="Forcipomyia">Forcipomyia</tp:taxon-name-part> <tp:taxon-name-part taxon-name-part-type="species" reg="griseipluma">griseipluma</tp:taxon-name-part></tp:taxon-name><comment> Goetghebuer, 1935 [<xref ref-type="bibr" rid="B5578123">Goetghebuer 1935</xref>: 154]. Type locality: Democratic Republic of the Congo.</comment></tp:nomenclature-citation><tp:nomenclature-citation><tp:taxon-name><tp:taxon-name-part taxon-name-part-type="genus" reg="Forcipomyia">Forcipomyia</tp:taxon-name-part> <tp:taxon-name-part taxon-name-part-type="species" reg="griseolella">griseolella</tp:taxon-name-part></tp:taxon-name><comment> Goetghebuer, 1948 [<xref ref-type="bibr" rid="B5578133">Goetghebuer 1948</xref>: 7]. Type locality: Democratic Republic of the Congo.</comment></tp:nomenclature-citation></tp:nomenclature-citation-list></tp:nomenclature><tp:treatment-sec sec-type="materials"><title>Materials</title><list list-type="alpha-lower" list-content="occurrences"><list-item><p><bold>Type status:</bold> <named-content xmlns:xlink="http://www.w3.org/1999/xlink" content-type="dwc:typeStatus" xlink:type="simple">Other material</named-content>. <bold>Occurrence:</bold> individualCount: <named-content xmlns:xlink="http://www.w3.org/1999/xlink" content-type="dwc:individualCount" xlink:type="simple">2</named-content>; sex: <named-content xmlns:xlink="http://www.w3.org/1999/xlink" content-type="dwc:sex" xlink:type="simple">female</named-content>; lifeStage: <named-content xmlns:xlink="http://www.w3.org/1999/xlink" content-type="dwc:lifeStage" xlink:type="simple">adult</named-content>; disposition: <named-content xmlns:xlink="http://www.w3.org/1999/xlink" content-type="dwc:disposition" xlink:type="simple">personal collection of El-Hawagry</named-content>; <bold>Taxon:</bold> scientificName: <named-content xmlns:xlink="http://www.w3.org/1999/xlink" content-type="dwc:scientificName" xlink:type="simple"><italic><tp:taxon-name><tp:taxon-name-part taxon-name-part-type="genus" reg="Forcipomyia">Forcipomyia</tp:taxon-name-part> <tp:taxon-name-part taxon-name-part-type="species" reg="psilonota">psilonota</tp:taxon-name-part></tp:taxon-name></italic> (Kieffer, 1911)</named-content>; kingdom: <named-content xmlns:xlink="http://www.w3.org/1999/xlink" content-type="dwc:kingdom" xlink:type="simple"><tp:taxon-name><tp:taxon-name-part taxon-name-part-type="kingdom">Animalia</tp:taxon-name-part></tp:taxon-name></named-content>; phylum: <named-content xmlns:xlink="http://www.w3.org/1999/xlink" content-type="dwc:phylum" xlink:type="simple"><tp:taxon-name><tp:taxon-name-part taxon-name-part-type="phylum">Arthropoda</tp:taxon-name-part></tp:taxon-name></named-content>; class: <named-content xmlns:xlink="http://www.w3.org/1999/xlink" content-type="dwc:class" xlink:type="simple"><tp:taxon-name><tp:taxon-name-part taxon-name-part-type="class">Insecta</tp:taxon-name-part></tp:taxon-name></named-content>; order: <named-content xmlns:xlink="http://www.w3.org/1999/xlink" content-type="dwc:order" xlink:type="simple"><tp:taxon-name><tp:taxon-name-part taxon-name-part-type="order">Diptera</tp:taxon-name-part></tp:taxon-name></named-content>; family: <named-content xmlns:xlink="http://www.w3.org/1999/xlink" content-type="dwc:family" xlink:type="simple"><tp:taxon-name><tp:taxon-name-part taxon-name-part-type="family">Ceratopogonidae</tp:taxon-name-part></tp:taxon-name></named-content>; <bold>Location:</bold> continent: <named-content xmlns:xlink="http://www.w3.org/1999/xlink" content-type="dwc:continent" xlink:type="simple">Africa</named-content>; country: <named-content xmlns:xlink="http://www.w3.org/1999/xlink" content-type="dwc:country" xlink:type="simple">Egypt</named-content>; stateProvince: <named-content xmlns:xlink="http://www.w3.org/1999/xlink" content-type="dwc:stateProvince" xlink:type="simple">Asswan</named-content>; locality: <named-content xmlns:xlink="http://www.w3.org/1999/xlink" content-type="dwc:locality" xlink:type="simple">Asswan</named-content>; <bold>Event:</bold> samplingProtocol: <named-content xmlns:xlink="http://www.w3.org/1999/xlink" content-type="dwc:samplingProtocol" xlink:type="simple">light trap</named-content>; eventDate: <named-content xmlns:xlink="http://www.w3.org/1999/xlink" content-type="dwc:eventDate" xlink:type="simple">17 Dec 1998</named-content></p></list-item></list></tp:treatment-sec><tp:treatment-sec sec-type="Distribution"><title>Distribution</title><p>AF: Widely distributed. PA: Algeria, Andorra, Azores, Bahrain, Canary Is., Egypt, Israel, Spain.</p><p>Local distribution in Egypt: Eastern Desert: Ismailia (Moaskar). Lower Nile Valley &amp; Delta: Ayiat, El-Qanatir, Maadi. Upper Nile Valley: Asswan, Benni Hassan. Western Desert: El-Bustan.</p><p>Dates of collection in Egypt: August to December.</p></tp:treatment-sec><ref-list><ref id="B5578307"><element-citation xmlns:xlink="http://www.w3.org/1999/xlink" publication-type="article" xlink:type="simple"><person-group person-group-type="author"><name name-style="western"><surname>Kieffer</surname><given-names>J. J.</given-names></name></person-group><year>1911</year><article-title>Nouvelles descriptions de chironomides obtenus d'éclosion</article-title><source>Bulletin de la Société d'Histoire Naturelle de Metz</source><volume>27</volume><fpage>1</fpage><lpage>60</lpage></element-citation></ref><ref id="B5578401"><element-citation xmlns:xlink="http://www.w3.org/1999/xlink" publication-type="article" xlink:type="simple"><person-group person-group-type="author"><name name-style="western"><surname>Kieffer</surname><given-names>J J</given-names></name></person-group><year>1914</year><article-title>South African <tp:taxon-name><tp:taxon-name-part taxon-name-part-type="family">Chironomidae</tp:taxon-name-part></tp:taxon-name> (<tp:taxon-name><tp:taxon-name-part taxon-name-part-type="order">Diptera</tp:taxon-name-part></tp:taxon-name>)</article-title><source>Annals of the South African Museum. Annale van die Suid-Afrikaanse Museum.</source><volume>10</volume><fpage>259</fpage><lpage>270</lpage><pub-id pub-id-type="doi">10.5962/bhl.part.9317</pub-id></element-citation></ref><ref id="B5585575"><element-citation xmlns:xlink="http://www.w3.org/1999/xlink" publication-type="article" xlink:type="simple"><person-group person-group-type="author"><name name-style="western"><surname>Santos Abreu</surname><given-names>Elias.</given-names></name></person-group><year>1918</year><article-title>Ensayo de una monografia de los tendipedidos de las islas canarias</article-title><source>Memorias de la Real Academia de Ciencias y Artes de Barcelona</source><volume>14</volume><issue>2</issue><fpage>159</fpage><lpage>326</lpage><pub-id pub-id-type="doi">10.5962/bhl.title.8537</pub-id></element-citation></ref><ref id="B5577146"><element-citation xmlns:xlink="http://www.w3.org/1999/xlink" publication-type="article" xlink:type="simple"><person-group person-group-type="author"><name name-style="western"><surname>Carter</surname><given-names>Henry F.</given-names></name></person-group><year>1919</year><article-title>New West African <tp:taxon-name><tp:taxon-name-part taxon-name-part-type="subfamily">Ceratopogoninae</tp:taxon-name-part></tp:taxon-name></article-title><source>Annals of Tropical Medicine &amp; Parasitology</source><volume>12</volume><fpage>289</fpage><lpage>302</lpage><pub-id pub-id-type="doi">10.1080/00034983.1919.11684170</pub-id></element-citation></ref><ref id="B5579026"><element-citation xmlns:xlink="http://www.w3.org/1999/xlink" publication-type="article" xlink:type="simple"><person-group person-group-type="author"><name name-style="western"><surname>Macfie</surname><given-names>J. W. S.</given-names></name></person-group><year>1924</year><article-title>On some Egyptian <tp:taxon-name>Certopogoninae</tp:taxon-name></article-title><source>Bulletin of Entomological Research</source><volume>15</volume><issue>1</issue><fpage>61</fpage><lpage>67</lpage><pub-id pub-id-type="doi">10.1017/s0007485300046149</pub-id></element-citation></ref><ref id="B5578571"><element-citation xmlns:xlink="http://www.w3.org/1999/xlink" publication-type="article" xlink:type="simple"><person-group person-group-type="author"><name name-style="western"><surname>Kieffer</surname><given-names>J. J.</given-names></name></person-group><year>1925</year><article-title>Chironomides d'Egypte (Dipt.)</article-title><source>Bulletin de la Société Royale Entomologique d'Egypte</source><volume>1924</volume><fpage>244</fpage><lpage>312</lpage></element-citation></ref><ref id="B5578098"><element-citation xmlns:xlink="http://www.w3.org/1999/xlink" publication-type="article" xlink:type="simple"><person-group person-group-type="author"><name name-style="western"><surname>Goetghebuer</surname><given-names>M.</given-names></name></person-group><year>1933</year><article-title><tp:taxon-name><tp:taxon-name-part taxon-name-part-type="family">Ceratopogonidae</tp:taxon-name-part></tp:taxon-name> et <tp:taxon-name><tp:taxon-name-part taxon-name-part-type="family">Chironomidae</tp:taxon-name-part></tp:taxon-name> du Congo Belge</article-title><source>Revue de Zoologie et de Botanique Africaines</source><volume>24</volume><fpage>129</fpage><lpage>151</lpage></element-citation></ref><ref id="B5578123"><element-citation xmlns:xlink="http://www.w3.org/1999/xlink" publication-type="article" xlink:type="simple"><person-group person-group-type="author"><name name-style="western"><surname>Goetghebuer</surname><given-names>M.</given-names></name></person-group><year>1935</year><article-title>Cératopogonides récoltés par le Dr. De Wulf au Congo Belge</article-title><source>Revue de Zoologie et de Botanique Africaines</source><volume>27</volume><fpage>145</fpage><lpage>181</lpage></element-citation></ref><ref id="B5578133"><element-citation xmlns:xlink="http://www.w3.org/1999/xlink" publication-type="article" xlink:type="simple"><person-group person-group-type="author"><name name-style="western"><surname>Goetghebuer</surname><given-names>M.</given-names></name></person-group><year>1948</year><article-title><tp:taxon-name><tp:taxon-name-part taxon-name-part-type="family">Ceratopogonidae</tp:taxon-name-part></tp:taxon-name> (<tp:taxon-name><tp:taxon-name-part taxon-name-part-type="order">Diptera</tp:taxon-name-part></tp:taxon-name> <tp:taxon-name><tp:taxon-name-part taxon-name-part-type="suborder">Nematocera</tp:taxon-name-part></tp:taxon-name>)</article-title><source>Exploration du Parc National Albert I. Mission G.F. De Witte 1933-1935</source><volume>55</volume><fpage>3</fpage><lpage>21</lpage></element-citation></ref></ref-list></tp:taxon-treatment>
