# Supplementary material for: Biting midges of Egypt (Diptera: Ceratopogonidae)
Source: Biodivers Data J. 2020 Apr 29;8:e52357. doi: 10.3897/BDJ.8.e52357 (PMC7203177; doi:10.3897/BDJ.8.e52357)
Supplement: XML Treatment for Forcipomyia (Forcipomyia) biannulata [file BDJ.8.e52357-treatment19.xml]

<!DOCTYPE tp:taxon-treatment
  PUBLIC "-//TaxonX//DTD Taxonomic Treatment Publishing DTD v0 20100105//EN" "tax-treatment-NSO.dtd">
<tp:taxon-treatment xmlns:tp="http://www.plazi.org/taxpub"><tp:treatment-meta><mixed-citation publication-type="journal"><person-group><name><surname>El-Hawagry</surname><given-names>Magdi S.</given-names></name><name><surname>El-Azab</surname><given-names>Salah El-Din A.</given-names></name><name><surname>Abdel-Dayem</surname><given-names>Mahmoud S.</given-names></name><name><surname>Al Dhafer</surname><given-names>Hathal M.</given-names></name></person-group><article-title>Biting midges of Egypt (<tp:taxon-name><tp:taxon-name-part taxon-name-part-type="order">Diptera</tp:taxon-name-part></tp:taxon-name>: <tp:taxon-name><tp:taxon-name-part taxon-name-part-type="family">Ceratopogonidae</tp:taxon-name-part></tp:taxon-name>)</article-title><source>Biodivers Data J</source><day>29</day><month>4</month><year>2020</year><volume>8</volume><pub-id pub-id-type="doi">10.3897/BDJ.8.e52357</pub-id></mixed-citation></tp:treatment-meta><tp:nomenclature><tp:taxon-name><object-id xmlns:xlink="http://www.w3.org/1999/xlink" content-type="arpha" xlink:type="simple">AE8504F0-084B-5813-B0E8-60146BD36722</object-id><tp:taxon-name-part taxon-name-part-type="genus">Forcipomyia</tp:taxon-name-part> (<tp:taxon-name-part taxon-name-part-type="subgenus">Forcipomyia</tp:taxon-name-part>) <tp:taxon-name-part taxon-name-part-type="species">biannulata</tp:taxon-name-part></tp:taxon-name><tp:taxon-authority>Ingram and Macfie, 1924</tp:taxon-authority><tp:nomenclature-citation-list><tp:nomenclature-citation><tp:taxon-name><tp:taxon-name-part taxon-name-part-type="genus" reg="Forcipomyia">Forcipomyia</tp:taxon-name-part> <tp:taxon-name-part taxon-name-part-type="species" reg="biannulata">biannulata</tp:taxon-name-part></tp:taxon-name><comment> Ingram &amp; Macfie, 1924 [<xref ref-type="bibr" rid="B5578203">Ingram and Macfie 1924</xref>: 557]. Type locality: Ghana, Nigeria, Malawi.</comment></tp:nomenclature-citation><tp:nomenclature-citation><tp:taxon-name><tp:taxon-name-part taxon-name-part-type="genus" reg="Forcipomyia">Forcipomyia</tp:taxon-name-part> <tp:taxon-name-part taxon-name-part-type="species" reg="bicolorata">bicolorata</tp:taxon-name-part></tp:taxon-name><comment> Goetghebuer, 1935 [<xref ref-type="bibr" rid="B5578123">Goetghebuer 1935</xref>: 150]. Type locality: Democratic Republic of the Congo.</comment></tp:nomenclature-citation><tp:nomenclature-citation><tp:taxon-name><tp:taxon-name-part taxon-name-part-type="genus" reg="Forcipomyia">Forcipomyia</tp:taxon-name-part> <tp:taxon-name-part taxon-name-part-type="species" reg="marginella">marginella</tp:taxon-name-part></tp:taxon-name><comment> Goetghebuer, 1935 [<xref ref-type="bibr" rid="B5578123">Goetghebuer 1935</xref>: 156]. Type locality: Democratic Republic of the Congo.</comment></tp:nomenclature-citation><tp:nomenclature-citation><tp:taxon-name><tp:taxon-name-part taxon-name-part-type="genus" reg="Forcipomyia">Forcipomyia</tp:taxon-name-part> <tp:taxon-name-part taxon-name-part-type="species" reg="quatuorguttata">quatuorguttata</tp:taxon-name-part></tp:taxon-name><comment> Goetghebuer, 1935 [<xref ref-type="bibr" rid="B5578123">Goetghebuer 1935</xref>: 158]. Type locality: Democratic Republic of the Congo.</comment></tp:nomenclature-citation><tp:nomenclature-citation><tp:taxon-name><tp:taxon-name-part taxon-name-part-type="genus" reg="Forcipomyia">Forcipomyia</tp:taxon-name-part> <tp:taxon-name-part taxon-name-part-type="species" reg="nigricosta">nigricosta</tp:taxon-name-part></tp:taxon-name><comment> Goetghebuer, 1935 [<xref ref-type="bibr" rid="B5578123">Goetghebuer 1935</xref>: 158]. Type locality: Democratic Republic of the Congo.</comment></tp:nomenclature-citation><tp:nomenclature-citation><tp:taxon-name><tp:taxon-name-part taxon-name-part-type="genus" reg="Forcipomyia">Forcipomyia</tp:taxon-name-part> <tp:taxon-name-part taxon-name-part-type="species" reg="pallidula">pallidula</tp:taxon-name-part></tp:taxon-name><comment> Goetghebuer, 1948 [<xref ref-type="bibr" rid="B5578133">Goetghebuer 1948</xref>: 6]. Type locality: Democratic Republic of the Congo.</comment></tp:nomenclature-citation><tp:nomenclature-citation><tp:taxon-name><tp:taxon-name-part taxon-name-part-type="genus" reg="Forcipomyia">Forcipomyia</tp:taxon-name-part> <tp:taxon-name-part taxon-name-part-type="species" reg="abonnenci">abonnenci</tp:taxon-name-part></tp:taxon-name><comment> Clastrier, 1959 [<italic><xref ref-type="bibr" rid="B5577296">Clastrier 1959</xref></italic>: 340]. Type locality: Senegal.</comment></tp:nomenclature-citation></tp:nomenclature-citation-list></tp:nomenclature><tp:treatment-sec sec-type="Distribution"><title>Distribution</title><p>AF: Widespread. PA: Canary Islands, Egypt, Israel.</p><p>Local distribution in Egypt: Eastern Desert: Ismailia (Moaskar). Fayoum: Shakshook. Lower Nile Valley &amp; Delta: El-Badrasheen, El-Qanatir. Upper Nile Valley: Asswan, Sohag (El-Shewash).</p><p>Dates of collection in Egypt: September to February.</p></tp:treatment-sec><ref-list><ref id="B5578203"><element-citation xmlns:xlink="http://www.w3.org/1999/xlink" publication-type="article" xlink:type="simple"><person-group person-group-type="author"><name name-style="western"><surname>Ingram</surname><given-names>A.</given-names></name><name name-style="western"><surname>Macfie</surname><given-names>J. W. S.</given-names></name></person-group><year>1924</year><article-title>Notes on some African <tp:taxon-name><tp:taxon-name-part taxon-name-part-type="subfamily">Ceratopogoninae</tp:taxon-name-part></tp:taxon-name>—species of the genus <italic><tp:taxon-name><tp:taxon-name-part taxon-name-part-type="genus" reg="Forcipomyia">Forcipomyia</tp:taxon-name-part></tp:taxon-name></italic></article-title><source>Annals of Tropical Medicine &amp; Parasitology</source><volume>18</volume><issue>4</issue><fpage>533</fpage><lpage>593</lpage><pub-id pub-id-type="doi">10.1080/00034983.1924.11684432</pub-id></element-citation></ref><ref id="B5578123"><element-citation xmlns:xlink="http://www.w3.org/1999/xlink" publication-type="article" xlink:type="simple"><person-group person-group-type="author"><name name-style="western"><surname>Goetghebuer</surname><given-names>M.</given-names></name></person-group><year>1935</year><article-title>Cératopogonides récoltés par le Dr. De Wulf au Congo Belge</article-title><source>Revue de Zoologie et de Botanique Africaines</source><volume>27</volume><fpage>145</fpage><lpage>181</lpage></element-citation></ref><ref id="B5578133"><element-citation xmlns:xlink="http://www.w3.org/1999/xlink" publication-type="article" xlink:type="simple"><person-group person-group-type="author"><name name-style="western"><surname>Goetghebuer</surname><given-names>M.</given-names></name></person-group><year>1948</year><article-title><tp:taxon-name><tp:taxon-name-part taxon-name-part-type="family">Ceratopogonidae</tp:taxon-name-part></tp:taxon-name> (<tp:taxon-name><tp:taxon-name-part taxon-name-part-type="order">Diptera</tp:taxon-name-part></tp:taxon-name> <tp:taxon-name><tp:taxon-name-part taxon-name-part-type="suborder">Nematocera</tp:taxon-name-part></tp:taxon-name>)</article-title><source>Exploration du Parc National Albert I. Mission G.F. De Witte 1933-1935</source><volume>55</volume><fpage>3</fpage><lpage>21</lpage></element-citation></ref><ref id="B5577296"><element-citation xmlns:xlink="http://www.w3.org/1999/xlink" publication-type="article" xlink:type="simple"><person-group person-group-type="author"><name name-style="western"><surname>Clastrier</surname><given-names>J.</given-names></name></person-group><year>1959</year><article-title>Notes sur les Cératopogonidés. VII. Cératopogonidés d'Afrique Occidentale Francaise (4)</article-title><source>Archives de l'Institut Pasteur Algérie</source><volume>37</volume><fpage>340</fpage><lpage>383</lpage></element-citation></ref></ref-list></tp:taxon-treatment>
