# Supplementary material for: Biting midges of Egypt (Diptera: Ceratopogonidae)
Source: Biodivers Data J. 2020 Apr 29;8:e52357. doi: 10.3897/BDJ.8.e52357 (PMC7203177; doi:10.3897/BDJ.8.e52357)
Supplement: XML Treatment for Forcipomyia (Lepidohelea) pulcherrima [file BDJ.8.e52357-treatment23.xml]

<!DOCTYPE tp:taxon-treatment
  PUBLIC "-//TaxonX//DTD Taxonomic Treatment Publishing DTD v0 20100105//EN" "tax-treatment-NSO.dtd">
<tp:taxon-treatment xmlns:tp="http://www.plazi.org/taxpub"><tp:treatment-meta><mixed-citation publication-type="journal"><person-group><name><surname>El-Hawagry</surname><given-names>Magdi S.</given-names></name><name><surname>El-Azab</surname><given-names>Salah El-Din A.</given-names></name><name><surname>Abdel-Dayem</surname><given-names>Mahmoud S.</given-names></name><name><surname>Al Dhafer</surname><given-names>Hathal M.</given-names></name></person-group><article-title>Biting midges of Egypt (<tp:taxon-name><tp:taxon-name-part taxon-name-part-type="order">Diptera</tp:taxon-name-part></tp:taxon-name>: <tp:taxon-name><tp:taxon-name-part taxon-name-part-type="family">Ceratopogonidae</tp:taxon-name-part></tp:taxon-name>)</article-title><source>Biodivers Data J</source><day>29</day><month>4</month><year>2020</year><volume>8</volume><pub-id pub-id-type="doi">10.3897/BDJ.8.e52357</pub-id></mixed-citation></tp:treatment-meta><tp:nomenclature><tp:taxon-name><object-id xmlns:xlink="http://www.w3.org/1999/xlink" content-type="arpha" xlink:type="simple">BB19C862-3439-5456-894E-AF7F15B95AF0</object-id><tp:taxon-name-part taxon-name-part-type="genus">Forcipomyia</tp:taxon-name-part> (<tp:taxon-name-part taxon-name-part-type="subgenus">Lepidohelea</tp:taxon-name-part>) <tp:taxon-name-part taxon-name-part-type="species">pulcherrima</tp:taxon-name-part></tp:taxon-name><tp:taxon-authority>Santos Abreu, 1918</tp:taxon-authority><tp:nomenclature-citation-list><tp:nomenclature-citation><tp:taxon-name><tp:taxon-name-part taxon-name-part-type="genus" reg="Forcipomyia">Forcipomyia</tp:taxon-name-part> <tp:taxon-name-part taxon-name-part-type="species" reg="pulcherrima">pulcherrima</tp:taxon-name-part></tp:taxon-name><comment> Santos Abreu, 1918 [<xref ref-type="bibr" rid="B5585575">Santos Abreu 1918</xref>: 272]. Type locality: Canary Islands (Spain).</comment></tp:nomenclature-citation><tp:nomenclature-citation><tp:taxon-name><tp:taxon-name-part taxon-name-part-type="genus" reg="Lepidohelea">Lepidohelea</tp:taxon-name-part> <tp:taxon-name-part taxon-name-part-type="species" reg="ornatipes">ornatipes</tp:taxon-name-part></tp:taxon-name><comment> Kieffer, 1921 [<xref ref-type="bibr" rid="B5578461">Kieffer 1921a</xref>: 1], preoccupied by <italic><tp:taxon-name><tp:taxon-name-part taxon-name-part-type="genus" reg="Forcipomyia">Forcipomyia</tp:taxon-name-part> <tp:taxon-name-part taxon-name-part-type="species" reg="ornatipes">ornatipes</tp:taxon-name-part></tp:taxon-name></italic> (Kieffer 1918a). Type locality: Cameroon.</comment></tp:nomenclature-citation><tp:nomenclature-citation><tp:taxon-name><tp:taxon-name-part taxon-name-part-type="genus" reg="Lepidohelea">Lepidohelea</tp:taxon-name-part> <tp:taxon-name-part taxon-name-part-type="species" reg="formosae">formosae</tp:taxon-name-part></tp:taxon-name><comment> Kieffer, 1922 [<xref ref-type="bibr" rid="B5578491">Kieffer 1922a</xref>: 153]. Type locality: Taiwan.</comment></tp:nomenclature-citation><tp:nomenclature-citation><tp:taxon-name><tp:taxon-name-part taxon-name-part-type="genus" reg="Forcipomyia">Forcipomyia</tp:taxon-name-part> <tp:taxon-name-part taxon-name-part-type="species" reg="lepidota">lepidota</tp:taxon-name-part></tp:taxon-name><comment> Ingram and Macfie, 1924 [<xref ref-type="bibr" rid="B5578203">Ingram and Macfie 1924</xref>: 566]. Type locality: Ghana.</comment></tp:nomenclature-citation><tp:nomenclature-citation><tp:taxon-name><tp:taxon-name-part taxon-name-part-type="genus" reg="Forcipomyia">Forcipomyia</tp:taxon-name-part> <tp:taxon-name-part taxon-name-part-type="species" reg="variegata">variegata</tp:taxon-name-part></tp:taxon-name><comment> Goetghebuer, 1933 [<xref ref-type="bibr" rid="B5578098">Goetghebuer 1933b</xref>: 133]. Type locality: Democratic Republic of the Congo.</comment></tp:nomenclature-citation><tp:nomenclature-citation><tp:taxon-name><tp:taxon-name-part taxon-name-part-type="genus" reg="Forcipomyia">Forcipomyia</tp:taxon-name-part> <tp:taxon-name-part taxon-name-part-type="species" reg="marsafae">marsafae</tp:taxon-name-part></tp:taxon-name><comment> Ghonaim, Ibrahim and Ali, 2001 [<xref ref-type="bibr" rid="B5578007">Ghonaim et al. 2001b</xref>: 42]. Type locality: Egypt (Qalyubiya: Marsafa).</comment></tp:nomenclature-citation></tp:nomenclature-citation-list></tp:nomenclature><tp:treatment-sec sec-type="Distribution"><title>Distribution</title><p>AF: Widely distributed. AU: Hawaii. NE: USA. OR: Widely distributed. PA: Canary Islands, Egypt, Israel, Japan, Lebanon, Saudi Arabia.</p><p>Local distribution in Egypt: Lower Nile Valley &amp; Delta: El-Badrasheen, El-Qanatir, Marsafa. Upper Nile Valley: Asswan, Luxor (El-Sammaneen), Sohag (El-Shewash).</p><p>Dates of collection in Egypt: September to April.</p></tp:treatment-sec><ref-list><ref id="B5585575"><element-citation xmlns:xlink="http://www.w3.org/1999/xlink" publication-type="article" xlink:type="simple"><person-group person-group-type="author"><name name-style="western"><surname>Santos Abreu</surname><given-names>Elias.</given-names></name></person-group><year>1918</year><article-title>Ensayo de una monografia de los tendipedidos de las islas canarias</article-title><source>Memorias de la Real Academia de Ciencias y Artes de Barcelona</source><volume>14</volume><issue>2</issue><fpage>159</fpage><lpage>326</lpage><pub-id pub-id-type="doi">10.5962/bhl.title.8537</pub-id></element-citation></ref><ref id="B5578461"><element-citation xmlns:xlink="http://www.w3.org/1999/xlink" publication-type="article" xlink:type="simple"><person-group person-group-type="author"><name name-style="western"><surname>Kieffer</surname><given-names>J. J.</given-names></name></person-group><year>1921</year><article-title>Chironomides de l'Afrique Équatoriale</article-title><source>Annales de la Société Entomologique de France</source><volume>90</volume><fpage>1</fpage><lpage>56</lpage></element-citation></ref><ref id="B5578491"><element-citation xmlns:xlink="http://www.w3.org/1999/xlink" publication-type="article" xlink:type="simple"><person-group person-group-type="author"><name name-style="western"><surname>Kieffer</surname><given-names>J. J.</given-names></name></person-group><year>1922</year><article-title>Étude sur les Chironomides de Formose</article-title><source>Annales de la Société linnéenne de Lyon</source><volume>68</volume><issue>1</issue><fpage>149</fpage><lpage>163</lpage><pub-id pub-id-type="doi">10.3406/linly.1922.14602</pub-id></element-citation></ref><ref id="B5578203"><element-citation xmlns:xlink="http://www.w3.org/1999/xlink" publication-type="article" xlink:type="simple"><person-group person-group-type="author"><name name-style="western"><surname>Ingram</surname><given-names>A.</given-names></name><name name-style="western"><surname>Macfie</surname><given-names>J. W. S.</given-names></name></person-group><year>1924</year><article-title>Notes on some African <tp:taxon-name><tp:taxon-name-part taxon-name-part-type="subfamily">Ceratopogoninae</tp:taxon-name-part></tp:taxon-name>—species of the genus <italic><tp:taxon-name><tp:taxon-name-part taxon-name-part-type="genus" reg="Forcipomyia">Forcipomyia</tp:taxon-name-part></tp:taxon-name></italic></article-title><source>Annals of Tropical Medicine &amp; Parasitology</source><volume>18</volume><issue>4</issue><fpage>533</fpage><lpage>593</lpage><pub-id pub-id-type="doi">10.1080/00034983.1924.11684432</pub-id></element-citation></ref><ref id="B5578098"><element-citation xmlns:xlink="http://www.w3.org/1999/xlink" publication-type="article" xlink:type="simple"><person-group person-group-type="author"><name name-style="western"><surname>Goetghebuer</surname><given-names>M.</given-names></name></person-group><year>1933</year><article-title><tp:taxon-name><tp:taxon-name-part taxon-name-part-type="family">Ceratopogonidae</tp:taxon-name-part></tp:taxon-name> et <tp:taxon-name><tp:taxon-name-part taxon-name-part-type="family">Chironomidae</tp:taxon-name-part></tp:taxon-name> du Congo Belge</article-title><source>Revue de Zoologie et de Botanique Africaines</source><volume>24</volume><fpage>129</fpage><lpage>151</lpage></element-citation></ref><ref id="B5578007"><element-citation xmlns:xlink="http://www.w3.org/1999/xlink" publication-type="article" xlink:type="simple"><person-group person-group-type="author"><name name-style="western"><surname>Ghonaim</surname><given-names>Mohamed F.</given-names></name><name name-style="western"><surname>Fadl</surname><given-names>Hassan H.</given-names></name><name name-style="western"><surname>Ibrahim</surname><given-names>Abdel Wahab A.</given-names></name><name name-style="western"><surname>Ali</surname><given-names>Arshad</given-names></name></person-group><year>2001</year><article-title>An annotated checklist of the <tp:taxon-name><tp:taxon-name-part taxon-name-part-type="family">Ceratopogonidae</tp:taxon-name-part></tp:taxon-name> (<tp:taxon-name><tp:taxon-name-part taxon-name-part-type="order">Diptera</tp:taxon-name-part></tp:taxon-name>) of Egypt</article-title><source>Oriental Insects</source><volume>35</volume><issue>1</issue><fpage>247</fpage><lpage>258</lpage><pub-id pub-id-type="doi">10.1080/00305316.2001.10417302</pub-id></element-citation></ref></ref-list></tp:taxon-treatment>
