# Supplementary material for: Biting midges of Egypt (Diptera: Ceratopogonidae)
Source: Biodivers Data J. 2020 Apr 29;8:e52357. doi: 10.3897/BDJ.8.e52357 (PMC7203177; doi:10.3897/BDJ.8.e52357)
Supplement: XML Treatment for Microhelea [file BDJ.8.e52357-treatment24.xml]

<!DOCTYPE tp:taxon-treatment
  PUBLIC "-//TaxonX//DTD Taxonomic Treatment Publishing DTD v0 20100105//EN" "tax-treatment-NSO.dtd">
<tp:taxon-treatment xmlns:tp="http://www.plazi.org/taxpub"><tp:treatment-meta><mixed-citation publication-type="journal"><person-group><name><surname>El-Hawagry</surname><given-names>Magdi S.</given-names></name><name><surname>El-Azab</surname><given-names>Salah El-Din A.</given-names></name><name><surname>Abdel-Dayem</surname><given-names>Mahmoud S.</given-names></name><name><surname>Al Dhafer</surname><given-names>Hathal M.</given-names></name></person-group><article-title>Biting midges of Egypt (<tp:taxon-name><tp:taxon-name-part taxon-name-part-type="order">Diptera</tp:taxon-name-part></tp:taxon-name>: <tp:taxon-name><tp:taxon-name-part taxon-name-part-type="family">Ceratopogonidae</tp:taxon-name-part></tp:taxon-name>)</article-title><source>Biodivers Data J</source><day>29</day><month>4</month><year>2020</year><volume>8</volume><pub-id pub-id-type="doi">10.3897/BDJ.8.e52357</pub-id></mixed-citation></tp:treatment-meta><tp:nomenclature><tp:taxon-name>
              <object-id xmlns:xlink="http://www.w3.org/1999/xlink" content-type="arpha" xlink:type="simple">90BC5950-DAA2-5554-BAB9-E6D69BF47423</object-id>
              <tp:taxon-name-part taxon-name-part-type="subgenus">Microhelea</tp:taxon-name-part>
            </tp:taxon-name><tp:taxon-authority>Kieffer, 1917</tp:taxon-authority><tp:nomenclature-citation-list><tp:nomenclature-citation><tp:taxon-name>
                  <object-id xmlns:xlink="http://www.w3.org/1999/xlink" content-type="arpha" xlink:type="simple">90BC5950-DAA2-5554-BAB9-E6D69BF47423</object-id>
                  <tp:taxon-name-part taxon-name-part-type="subgenus">Microhelea</tp:taxon-name-part>
                </tp:taxon-name><comment><bold><italic><tp:taxon-name><tp:taxon-name-part taxon-name-part-type="genus" reg="Microhelea">Microhelea</tp:taxon-name-part></tp:taxon-name></italic></bold> Kieffer, 1917 [<italic><xref ref-type="bibr" rid="B5578421">Kieffer 1917</xref></italic>: 364]. Type species: <italic><tp:taxon-name><tp:taxon-name-part taxon-name-part-type="genus" reg="Atrichopogon">Atrichopogon</tp:taxon-name-part> <tp:taxon-name-part taxon-name-part-type="species" reg="microtomus">microtomus</tp:taxon-name-part></tp:taxon-name></italic> Kieffer, by subsequent designation of Kieffer (1921b: 7).</comment></tp:nomenclature-citation><tp:nomenclature-citation><tp:taxon-name>
                  <tp:taxon-name-part taxon-name-part-type="genus" reg="Phasmidohelea">Phasmidohelea</tp:taxon-name-part>
                </tp:taxon-name><comment> Mayer, 1937 [<italic><xref ref-type="bibr" rid="B5579116">Mayer 1937</xref></italic>: 233]. Type species: <italic><tp:taxon-name><tp:taxon-name-part taxon-name-part-type="genus" reg="Phasmidohelea">Phasmidohelea</tp:taxon-name-part> <tp:taxon-name-part taxon-name-part-type="species" reg="crudelis">crudelis</tp:taxon-name-part></tp:taxon-name></italic> Mayer, by original designation.</comment></tp:nomenclature-citation></tp:nomenclature-citation-list></tp:nomenclature><ref-list><ref id="B5578421"><element-citation xmlns:xlink="http://www.w3.org/1999/xlink" publication-type="article" xlink:type="simple"><person-group person-group-type="author"><name name-style="western"><surname>Kieffer</surname><given-names>J. J.</given-names></name></person-group><year>1917</year><article-title>Chironomides d'Amérique conservés au Musée National Hongrois de Budapest</article-title><source>Annales Historico-Naturales Musei Nationalis Hungarici</source><volume>15</volume><fpage>292</fpage><lpage>364</lpage></element-citation></ref><ref id="B5579116"><element-citation xmlns:xlink="http://www.w3.org/1999/xlink" publication-type="article" xlink:type="simple"><person-group person-group-type="author"><name name-style="western"><surname>Mayer</surname><given-names>K.</given-names></name></person-group><year>1937</year><article-title>Beobachtunen über blutsaugende Ceratopogoniden</article-title><source>Arbeiten über morphologische und taxonomische Entomologie aus Berlin-Dahlem</source><volume>4</volume><fpage>231</fpage><lpage>234</lpage></element-citation></ref></ref-list></tp:taxon-treatment>
