# Supplementary material for: Biting midges of Egypt (Diptera: Ceratopogonidae)
Source: Biodivers Data J. 2020 Apr 29;8:e52357. doi: 10.3897/BDJ.8.e52357 (PMC7203177; doi:10.3897/BDJ.8.e52357)
Supplement: XML Treatment for Forcipomyia (Microhelea) fuliginosa [file BDJ.8.e52357-treatment25.xml]

<!DOCTYPE tp:taxon-treatment
  PUBLIC "-//TaxonX//DTD Taxonomic Treatment Publishing DTD v0 20100105//EN" "tax-treatment-NSO.dtd">
<tp:taxon-treatment xmlns:tp="http://www.plazi.org/taxpub"><tp:treatment-meta><mixed-citation publication-type="journal"><person-group><name><surname>El-Hawagry</surname><given-names>Magdi S.</given-names></name><name><surname>El-Azab</surname><given-names>Salah El-Din A.</given-names></name><name><surname>Abdel-Dayem</surname><given-names>Mahmoud S.</given-names></name><name><surname>Al Dhafer</surname><given-names>Hathal M.</given-names></name></person-group><article-title>Biting midges of Egypt (<tp:taxon-name><tp:taxon-name-part taxon-name-part-type="order">Diptera</tp:taxon-name-part></tp:taxon-name>: <tp:taxon-name><tp:taxon-name-part taxon-name-part-type="family">Ceratopogonidae</tp:taxon-name-part></tp:taxon-name>)</article-title><source>Biodivers Data J</source><day>29</day><month>4</month><year>2020</year><volume>8</volume><pub-id pub-id-type="doi">10.3897/BDJ.8.e52357</pub-id></mixed-citation></tp:treatment-meta><tp:nomenclature><tp:taxon-name><object-id xmlns:xlink="http://www.w3.org/1999/xlink" content-type="arpha" xlink:type="simple">B46B4920-F5A0-5FB4-806E-79902AB86DEE</object-id><tp:taxon-name-part taxon-name-part-type="genus">Forcipomyia</tp:taxon-name-part> (<tp:taxon-name-part taxon-name-part-type="subgenus">Microhelea</tp:taxon-name-part>) <tp:taxon-name-part taxon-name-part-type="species">fuliginosa</tp:taxon-name-part></tp:taxon-name><tp:taxon-authority>(Meigen, 1818)</tp:taxon-authority><tp:nomenclature-citation-list><tp:nomenclature-citation><tp:taxon-name><tp:taxon-name-part taxon-name-part-type="genus" reg="Ceratopogon">Ceratopogon</tp:taxon-name-part> <tp:taxon-name-part taxon-name-part-type="species" reg="fuliginosa">fuliginosa</tp:taxon-name-part></tp:taxon-name><comment> Meigen, 1818 [<xref ref-type="bibr" rid="B5579136">Meigen 1818</xref>: 86]. Type locality: Germany.</comment></tp:nomenclature-citation><tp:nomenclature-citation><tp:taxon-name><tp:taxon-name-part taxon-name-part-type="genus" reg="Ceratopogon">Ceratopogon</tp:taxon-name-part> <tp:taxon-name-part taxon-name-part-type="species" reg="villosa">villosa</tp:taxon-name-part></tp:taxon-name><comment> Zetterstedt, 1850 [<xref ref-type="bibr" rid="B5598332">Zetterstedt 1850</xref>: 3645]. Type locality: Sweden.</comment></tp:nomenclature-citation><tp:nomenclature-citation><tp:taxon-name><tp:taxon-name-part taxon-name-part-type="genus" reg="Ceratopogon">Ceratopogon</tp:taxon-name-part> <tp:taxon-name-part taxon-name-part-type="species" reg="crudelis">crudelis</tp:taxon-name-part></tp:taxon-name><comment> Karsch, 1886 [<xref ref-type="bibr" rid="B5578223">Karsch 1886</xref>: 18]. Type locality: Germany.</comment></tp:nomenclature-citation><tp:nomenclature-citation><tp:taxon-name><tp:taxon-name-part taxon-name-part-type="genus" reg="Ceratopogon">Ceratopogon</tp:taxon-name-part> <tp:taxon-name-part taxon-name-part-type="species" reg="hirtipes">hirtipes</tp:taxon-name-part></tp:taxon-name><comment> de Meijere, 1907 [<italic><xref ref-type="bibr" rid="B5577363">De Meijere 1907</xref></italic>: 209]. Type locality: Indonesia.</comment></tp:nomenclature-citation><tp:nomenclature-citation><tp:taxon-name><tp:taxon-name-part taxon-name-part-type="genus" reg="Forcipomyia">Forcipomyia</tp:taxon-name-part> <tp:taxon-name-part taxon-name-part-type="species" reg="brevimana">brevimana</tp:taxon-name-part></tp:taxon-name><comment> Lundström, 1910 [<xref ref-type="bibr" rid="B5579016">Lundström 1910</xref>: 32]. Type locality: Finland.</comment></tp:nomenclature-citation><tp:nomenclature-citation><tp:taxon-name><tp:taxon-name-part taxon-name-part-type="genus" reg="Ceratopogon">Ceratopogon</tp:taxon-name-part> <tp:taxon-name-part taxon-name-part-type="species" reg="inornatipennis">inornatipennis</tp:taxon-name-part></tp:taxon-name><comment> Austen, 1912 [<xref ref-type="bibr" rid="B5576566">Austen 1912</xref>: 107]. Type locality: Nigeria.</comment></tp:nomenclature-citation><tp:nomenclature-citation><tp:taxon-name><tp:taxon-name-part taxon-name-part-type="genus" reg="Forcipomyia">Forcipomyia</tp:taxon-name-part> <tp:taxon-name-part taxon-name-part-type="species" reg="bipunctata">bipunctata</tp:taxon-name-part> <tp:taxon-name-part taxon-name-part-type="infraspecific-rank">var.</tp:taxon-name-part> <tp:taxon-name-part taxon-name-part-type="variety" reg="obscura">obscura</tp:taxon-name-part></tp:taxon-name><comment> Santos Abreu, 1918 [<xref ref-type="bibr" rid="B5585575">Santos Abreu 1918</xref>: 276], preoccupied by <italic><tp:taxon-name><tp:taxon-name-part taxon-name-part-type="genus" reg="Forcipomyia">Forcipomyia</tp:taxon-name-part> <tp:taxon-name-part taxon-name-part-type="species" reg="obscura">obscura</tp:taxon-name-part></tp:taxon-name></italic> (<xref ref-type="bibr" rid="B5591968">Walker 1848</xref>). Type locality: Canary Islands (Spain).</comment></tp:nomenclature-citation><tp:nomenclature-citation><tp:taxon-name><tp:taxon-name-part taxon-name-part-type="genus" reg="Ceratopogon">Ceratopogon</tp:taxon-name-part> <tp:taxon-name-part taxon-name-part-type="species" reg="alboclavata">alboclavata</tp:taxon-name-part></tp:taxon-name><comment> Kieffer, 1919 [<xref ref-type="bibr" rid="B5578451">Kieffer 1919</xref>: 12]. Type locality: Slovak Republic.</comment></tp:nomenclature-citation><tp:nomenclature-citation><tp:taxon-name><tp:taxon-name-part taxon-name-part-type="genus" reg="Ceratopogon">Ceratopogon</tp:taxon-name-part> <tp:taxon-name-part taxon-name-part-type="species" reg="canaliculata">canaliculata</tp:taxon-name-part></tp:taxon-name><comment> Goetghebuer, 1920 [<xref ref-type="bibr" rid="B5578067">Goetghebuer 1920</xref>: 110]. Type locality: Belgium.</comment></tp:nomenclature-citation><tp:nomenclature-citation><tp:taxon-name><tp:taxon-name-part taxon-name-part-type="genus" reg="Forcipomyia">Forcipomyia</tp:taxon-name-part> <tp:taxon-name-part taxon-name-part-type="species" reg="nilotheres">nilotheres</tp:taxon-name-part></tp:taxon-name><comment> Macfie, 1924 [<xref ref-type="bibr" rid="B5579026">Macfie 1924</xref>: 62]. Type locality: Egypt (Nile at Assiout).</comment></tp:nomenclature-citation><tp:nomenclature-citation><tp:taxon-name><tp:taxon-name-part taxon-name-part-type="genus" reg="Forcipomyia">Forcipomyia</tp:taxon-name-part> <tp:taxon-name-part taxon-name-part-type="species" reg="inornatipennis">inornatipennis</tp:taxon-name-part> <tp:taxon-name-part taxon-name-part-type="infraspecific-rank">var.</tp:taxon-name-part> <tp:taxon-name-part taxon-name-part-type="variety" reg="ornaticrus">ornaticrus</tp:taxon-name-part></tp:taxon-name><comment> Ingram and Macfie, 1924 [<xref ref-type="bibr" rid="B5578203">Ingram and Macfie 1924</xref>: 577], preoccupied by <italic><tp:taxon-name><tp:taxon-name-part taxon-name-part-type="genus" reg="Forcipomyia">Forcipomyia</tp:taxon-name-part> <tp:taxon-name-part taxon-name-part-type="species" reg="ornaticrus">ornaticrus</tp:taxon-name-part></tp:taxon-name></italic><xref ref-type="bibr" rid="B5578317">Kieffer 1912</xref>. Type locality: Ghana.</comment></tp:nomenclature-citation><tp:nomenclature-citation><tp:taxon-name><tp:taxon-name-part taxon-name-part-type="genus" reg="Forcipomyia">Forcipomyia</tp:taxon-name-part> <tp:taxon-name-part taxon-name-part-type="species" reg="atripennis">atripennis</tp:taxon-name-part></tp:taxon-name><comment> Goetghebuer, 1935 [<xref ref-type="bibr" rid="B5578123">Goetghebuer 1935</xref>: 149]. Type locality: Democratic Republic of the Congo.</comment></tp:nomenclature-citation><tp:nomenclature-citation><tp:taxon-name><tp:taxon-name-part taxon-name-part-type="genus" reg="Forcipomyia">Forcipomyia</tp:taxon-name-part> <tp:taxon-name-part taxon-name-part-type="species" reg="auripila">auripila</tp:taxon-name-part></tp:taxon-name><comment> Goetghebuer, 1935 [<xref ref-type="bibr" rid="B5578123">Goetghebuer 1935</xref>: 150]. Type locality: Democratic Republic of the Congo.</comment></tp:nomenclature-citation><tp:nomenclature-citation><tp:taxon-name><tp:taxon-name-part taxon-name-part-type="genus" reg="Forcipomyia">Forcipomyia</tp:taxon-name-part> <tp:taxon-name-part taxon-name-part-type="species" reg="curtimana">curtimana</tp:taxon-name-part></tp:taxon-name><comment> Goetghebuer, 1935 [<xref ref-type="bibr" rid="B5578123">Goetghebuer 1935</xref>: 151]. Type locality: Democratic Republic of the Congo.</comment></tp:nomenclature-citation><tp:nomenclature-citation><tp:taxon-name><tp:taxon-name-part taxon-name-part-type="genus" reg="Forcipomyia">Forcipomyia</tp:taxon-name-part> <tp:taxon-name-part taxon-name-part-type="species" reg="grisescens">grisescens</tp:taxon-name-part></tp:taxon-name><comment> Goetghebuer, 1935 [<xref ref-type="bibr" rid="B5578123">Goetghebuer 1935</xref>: 154]. Type locality: Democratic Republic of the Congo.</comment></tp:nomenclature-citation><tp:nomenclature-citation><tp:taxon-name><tp:taxon-name-part taxon-name-part-type="genus" reg="Forcipomyia">Forcipomyia</tp:taxon-name-part> <tp:taxon-name-part taxon-name-part-type="species" reg="vicina">vicina</tp:taxon-name-part></tp:taxon-name><comment> Goetghebuer, 1935 [<xref ref-type="bibr" rid="B5578123">Goetghebuer 1935</xref>: 161]. Type locality: Democratic Republic of the Congo.</comment></tp:nomenclature-citation><tp:nomenclature-citation><tp:taxon-name><tp:taxon-name-part taxon-name-part-type="genus" reg="Forcipomyia">Forcipomyia</tp:taxon-name-part> <tp:taxon-name-part taxon-name-part-type="species" reg="longiradialis">longiradialis</tp:taxon-name-part></tp:taxon-name><comment> Tokunaga, 1940 [<xref ref-type="bibr" rid="B5591878">Tokunaga 1940</xref>: 66]. Type locality: Japan.</comment></tp:nomenclature-citation><tp:nomenclature-citation><tp:taxon-name><tp:taxon-name-part taxon-name-part-type="genus" reg="Forcipomyia">Forcipomyia</tp:taxon-name-part> <tp:taxon-name-part taxon-name-part-type="species" reg="takagii">takagii</tp:taxon-name-part></tp:taxon-name><comment> Tokunaga, 1941 [<italic><xref ref-type="bibr" rid="B5591888">Tokunaga 1941</xref></italic>: 90]. Type locality: China.</comment></tp:nomenclature-citation><tp:nomenclature-citation><tp:taxon-name><tp:taxon-name-part taxon-name-part-type="genus" reg="Lasiohelea">Lasiohelea</tp:taxon-name-part> <tp:taxon-name-part taxon-name-part-type="species" reg="wansoni">wansoni</tp:taxon-name-part></tp:taxon-name><comment> Harant and Baur, 1946 [<xref ref-type="bibr" rid="B5578163">Harant and Baur 1946</xref>: 141], preoccupied by <italic><tp:taxon-name><tp:taxon-name-part taxon-name-part-type="genus" reg="Forcipomyia">Forcipomyia</tp:taxon-name-part> <tp:taxon-name-part taxon-name-part-type="species" reg="wansoni">wansoni</tp:taxon-name-part></tp:taxon-name></italic><xref ref-type="bibr" rid="B5577385">De Meillon 1939</xref>. Type locality: Democratic Republic of the Congo.</comment></tp:nomenclature-citation></tp:nomenclature-citation-list></tp:nomenclature><tp:treatment-sec sec-type="materials"><title>Materials</title><list list-type="alpha-lower" list-content="occurrences"><list-item><p><bold>Type status:</bold> <named-content xmlns:xlink="http://www.w3.org/1999/xlink" content-type="dwc:typeStatus" xlink:type="simple">Other material</named-content>. <bold>Occurrence:</bold> individualCount: <named-content xmlns:xlink="http://www.w3.org/1999/xlink" content-type="dwc:individualCount" xlink:type="simple">1</named-content>; sex: <named-content xmlns:xlink="http://www.w3.org/1999/xlink" content-type="dwc:sex" xlink:type="simple">male</named-content>; lifeStage: <named-content xmlns:xlink="http://www.w3.org/1999/xlink" content-type="dwc:lifeStage" xlink:type="simple">adult</named-content>; disposition: <named-content xmlns:xlink="http://www.w3.org/1999/xlink" content-type="dwc:disposition" xlink:type="simple">personal collection of El-Hawagry</named-content>; <bold>Taxon:</bold> scientificName: <named-content xmlns:xlink="http://www.w3.org/1999/xlink" content-type="dwc:scientificName" xlink:type="simple"><italic><tp:taxon-name><tp:taxon-name-part taxon-name-part-type="genus" reg="Forcipomyia">Forcipomyia</tp:taxon-name-part> <tp:taxon-name-part taxon-name-part-type="species" reg="fuliginosa">fuliginosa</tp:taxon-name-part></tp:taxon-name></italic> (Meigen, 1818)</named-content>; kingdom: <named-content xmlns:xlink="http://www.w3.org/1999/xlink" content-type="dwc:kingdom" xlink:type="simple"><tp:taxon-name><tp:taxon-name-part taxon-name-part-type="kingdom">Animalia</tp:taxon-name-part></tp:taxon-name></named-content>; phylum: <named-content xmlns:xlink="http://www.w3.org/1999/xlink" content-type="dwc:phylum" xlink:type="simple"><tp:taxon-name><tp:taxon-name-part taxon-name-part-type="phylum">Arthropoda</tp:taxon-name-part></tp:taxon-name></named-content>; class: <named-content xmlns:xlink="http://www.w3.org/1999/xlink" content-type="dwc:class" xlink:type="simple"><tp:taxon-name><tp:taxon-name-part taxon-name-part-type="class">Insecta</tp:taxon-name-part></tp:taxon-name></named-content>; order: <named-content xmlns:xlink="http://www.w3.org/1999/xlink" content-type="dwc:order" xlink:type="simple"><tp:taxon-name><tp:taxon-name-part taxon-name-part-type="order">Diptera</tp:taxon-name-part></tp:taxon-name></named-content>; family: <named-content xmlns:xlink="http://www.w3.org/1999/xlink" content-type="dwc:family" xlink:type="simple"><tp:taxon-name><tp:taxon-name-part taxon-name-part-type="family">Ceratopogonidae</tp:taxon-name-part></tp:taxon-name></named-content>; <bold>Location:</bold> continent: <named-content xmlns:xlink="http://www.w3.org/1999/xlink" content-type="dwc:continent" xlink:type="simple">Africa</named-content>; country: <named-content xmlns:xlink="http://www.w3.org/1999/xlink" content-type="dwc:country" xlink:type="simple">Egypt</named-content>; stateProvince: <named-content xmlns:xlink="http://www.w3.org/1999/xlink" content-type="dwc:stateProvince" xlink:type="simple">Giza</named-content>; locality: <named-content xmlns:xlink="http://www.w3.org/1999/xlink" content-type="dwc:locality" xlink:type="simple">Cairo University</named-content>; <bold>Event:</bold> samplingProtocol: <named-content xmlns:xlink="http://www.w3.org/1999/xlink" content-type="dwc:samplingProtocol" xlink:type="simple">light trap</named-content>; eventTime: <named-content xmlns:xlink="http://www.w3.org/1999/xlink" content-type="dwc:eventTime" xlink:type="simple">15 Jan 1996</named-content></p></list-item></list></tp:treatment-sec><tp:treatment-sec sec-type="Distribution"><title>Distribution</title><p>AF: Widely distributed in AF, NE, NEO, OR and PA.</p><p>Local distribution in Egypt: Lower Nile Valley &amp; Delta: El-Badrasheen, Giza. Upper Nile. Valley: Assiout. Western Desert: El-Bustan.</p><p>Dates of collection in Egypt: December &amp; April.</p></tp:treatment-sec><ref-list><ref id="B5579136"><element-citation xmlns:xlink="http://www.w3.org/1999/xlink" publication-type="book" xlink:type="simple"><person-group person-group-type="author"><name name-style="western"><surname>Meigen</surname><given-names>J. W.</given-names></name></person-group><year>1818</year><source>Systematische Beschreibung der bekannten europaischen zweiflugeligen Insekten</source><publisher-name>Erster Theil. F.W. Forstmann</publisher-name><publisher-loc>Aachen</publisher-loc><size units="page">333</size><pub-id pub-id-type="doi">10.5962/bhl.title.13731</pub-id></element-citation></ref><ref id="B5598332"><element-citation xmlns:xlink="http://www.w3.org/1999/xlink" publication-type="book" xlink:type="simple"><person-group person-group-type="author"><name name-style="western"><surname>Zetterstedt</surname><given-names>J. W.</given-names></name></person-group><year>1850</year><source><tp:taxon-name><tp:taxon-name-part taxon-name-part-type="order">Diptera</tp:taxon-name-part></tp:taxon-name> scandinaviae disposita et descripta</source><volume>9</volume><publisher-name>Officina Lundbergiana</publisher-name><publisher-loc>Lundae [=Lund]</publisher-loc><size units="page">3367-3710</size></element-citation></ref><ref id="B5578223"><element-citation xmlns:xlink="http://www.w3.org/1999/xlink" publication-type="article" xlink:type="simple"><person-group person-group-type="author"><name name-style="western"><surname>Karsch</surname><given-names>F.</given-names></name></person-group><year>1886</year><article-title>Ein neues märkisches Dipteron (<italic><tp:taxon-name><tp:taxon-name-part taxon-name-part-type="genus" reg="Ceratopogon">Ceratopogon</tp:taxon-name-part> <tp:taxon-name-part taxon-name-part-type="species" reg="crudelis">crudelis</tp:taxon-name-part></tp:taxon-name></italic> n. sp.)</article-title><source>Berliner Entomologische Zeitschrift</source><volume>30</volume><fpage>17</fpage><lpage>18</lpage></element-citation></ref><ref id="B5577363"><element-citation xmlns:xlink="http://www.w3.org/1999/xlink" publication-type="article" xlink:type="simple"><person-group person-group-type="author"><name name-style="western"><surname>De Meijere</surname><given-names>Johannes Cornelis Hendrik de.</given-names></name></person-group><year>1907</year><article-title>Studien über südostasiatische Dipteren. I.</article-title><source>Tijdschrift voor Entomologie</source><volume>50</volume><fpage>196</fpage><lpage>264</lpage><pub-id pub-id-type="doi">10.5962/bhl.title.8578</pub-id></element-citation></ref><ref id="B5579016"><element-citation xmlns:xlink="http://www.w3.org/1999/xlink" publication-type="article" xlink:type="simple"><person-group person-group-type="author"><name name-style="western"><surname>Lundström</surname><given-names>C.</given-names></name></person-group><year>1910</year><article-title>Beiträge zur Kenntnis der Dipteren Finlands VI. <tp:taxon-name><tp:taxon-name-part taxon-name-part-type="family">Chironomidae</tp:taxon-name-part></tp:taxon-name></article-title><source>Acta Societatis pro Fauna et Flora Fennica</source><volume>33</volume><issue>10</issue><fpage>1</fpage><lpage>46</lpage></element-citation></ref><ref id="B5576566"><element-citation xmlns:xlink="http://www.w3.org/1999/xlink" publication-type="article" xlink:type="simple"><person-group person-group-type="author"><name name-style="western"><surname>Austen</surname><given-names>Ernest E.</given-names></name></person-group><year>1912</year><article-title>Notes on African blood-sucking midges (Family <tp:taxon-name><tp:taxon-name-part taxon-name-part-type="family">Chironomidae</tp:taxon-name-part></tp:taxon-name>, Sub-family <tp:taxon-name><tp:taxon-name-part taxon-name-part-type="subfamily">Ceratopogoninae</tp:taxon-name-part></tp:taxon-name>), with descriptions of new species</article-title><source>Bulletin of Entomological Research</source><volume>3</volume><issue>1</issue><fpage>99</fpage><lpage>108</lpage><pub-id pub-id-type="doi">10.1017/s0007485300001747</pub-id></element-citation></ref><ref id="B5585575"><element-citation xmlns:xlink="http://www.w3.org/1999/xlink" publication-type="article" xlink:type="simple"><person-group person-group-type="author"><name name-style="western"><surname>Santos Abreu</surname><given-names>Elias.</given-names></name></person-group><year>1918</year><article-title>Ensayo de una monografia de los tendipedidos de las islas canarias</article-title><source>Memorias de la Real Academia de Ciencias y Artes de Barcelona</source><volume>14</volume><issue>2</issue><fpage>159</fpage><lpage>326</lpage><pub-id pub-id-type="doi">10.5962/bhl.title.8537</pub-id></element-citation></ref><ref id="B5591968"><element-citation xmlns:xlink="http://www.w3.org/1999/xlink" publication-type="book" xlink:type="simple"><person-group person-group-type="author"><name name-style="western"><surname>Walker</surname><given-names>F.</given-names></name></person-group><year>1848</year><source>List of the specimens of dipterous insects in the collection of the British Museum.</source><volume>4. Part I</volume><publisher-name>British Museum</publisher-name><publisher-loc>London</publisher-loc><size units="page">229</size></element-citation></ref><ref id="B5578451"><element-citation xmlns:xlink="http://www.w3.org/1999/xlink" publication-type="article" xlink:type="simple"><person-group person-group-type="author"><name name-style="western"><surname>Kieffer</surname><given-names>J. J.</given-names></name></person-group><year>1919</year><article-title>Chironomides d'Europe conservés au Musée National Hongrois de Budapest</article-title><source>Annales Historico-Naturales Musei Nationalis Hungarici</source><volume>17</volume><fpage>1</fpage><lpage>160</lpage></element-citation></ref><ref id="B5578067"><element-citation xmlns:xlink="http://www.w3.org/1999/xlink" publication-type="article" xlink:type="simple"><person-group person-group-type="author"><name name-style="western"><surname>Goetghebuer</surname><given-names>Maurice.</given-names></name></person-group><year>1920</year><article-title><tp:taxon-name><tp:taxon-name-part taxon-name-part-type="subfamily">Ceratopogoninae</tp:taxon-name-part></tp:taxon-name> de Belgique, par le dr M. Goetghebuer.</article-title><source>Mémoires du Musée Royal d'Histoire Naturelle de Belgique</source><volume>8</volume><issue>3</issue><fpage>1</fpage><lpage>116</lpage><pub-id pub-id-type="doi">10.5962/bhl.title.10099</pub-id></element-citation></ref><ref id="B5579026"><element-citation xmlns:xlink="http://www.w3.org/1999/xlink" publication-type="article" xlink:type="simple"><person-group person-group-type="author"><name name-style="western"><surname>Macfie</surname><given-names>J. W. S.</given-names></name></person-group><year>1924</year><article-title>On some Egyptian <tp:taxon-name>Certopogoninae</tp:taxon-name></article-title><source>Bulletin of Entomological Research</source><volume>15</volume><issue>1</issue><fpage>61</fpage><lpage>67</lpage><pub-id pub-id-type="doi">10.1017/s0007485300046149</pub-id></element-citation></ref><ref id="B5578203"><element-citation xmlns:xlink="http://www.w3.org/1999/xlink" publication-type="article" xlink:type="simple"><person-group person-group-type="author"><name name-style="western"><surname>Ingram</surname><given-names>A.</given-names></name><name name-style="western"><surname>Macfie</surname><given-names>J. W. S.</given-names></name></person-group><year>1924</year><article-title>Notes on some African <tp:taxon-name><tp:taxon-name-part taxon-name-part-type="subfamily">Ceratopogoninae</tp:taxon-name-part></tp:taxon-name>—species of the genus <italic><tp:taxon-name><tp:taxon-name-part taxon-name-part-type="genus" reg="Forcipomyia">Forcipomyia</tp:taxon-name-part></tp:taxon-name></italic></article-title><source>Annals of Tropical Medicine &amp; Parasitology</source><volume>18</volume><issue>4</issue><fpage>533</fpage><lpage>593</lpage><pub-id pub-id-type="doi">10.1080/00034983.1924.11684432</pub-id></element-citation></ref><ref id="B5578317"><element-citation xmlns:xlink="http://www.w3.org/1999/xlink" publication-type="article" xlink:type="simple"><person-group person-group-type="author"><name name-style="western"><surname>Kieffer</surname><given-names>J J</given-names></name></person-group><year>1912</year><article-title>Nouveaux chironomides (<tp:taxon-name><tp:taxon-name-part taxon-name-part-type="subfamily">Tendipedidae</tp:taxon-name-part></tp:taxon-name>) de Ceylan</article-title><source>Spolia zeylanica.</source><volume>8</volume><fpage>1</fpage><lpage>24</lpage><pub-id pub-id-type="doi">10.5962/bhl.part.1526</pub-id></element-citation></ref><ref id="B5578123"><element-citation xmlns:xlink="http://www.w3.org/1999/xlink" publication-type="article" xlink:type="simple"><person-group person-group-type="author"><name name-style="western"><surname>Goetghebuer</surname><given-names>M.</given-names></name></person-group><year>1935</year><article-title>Cératopogonides récoltés par le Dr. De Wulf au Congo Belge</article-title><source>Revue de Zoologie et de Botanique Africaines</source><volume>27</volume><fpage>145</fpage><lpage>181</lpage></element-citation></ref><ref id="B5591878"><element-citation xmlns:xlink="http://www.w3.org/1999/xlink" publication-type="article" xlink:type="simple"><person-group person-group-type="author"><name name-style="western"><surname>Tokunaga</surname><given-names>M.</given-names></name></person-group><year>1940</year><article-title>Biting midges from Japan and neighbouring countries, including Micronesian Islands, Manchuria, North China and Mongolia (<tp:taxon-name><tp:taxon-name-part taxon-name-part-type="order">Diptera</tp:taxon-name-part></tp:taxon-name>, <tp:taxon-name><tp:taxon-name-part taxon-name-part-type="family">Ceratopogonidae</tp:taxon-name-part></tp:taxon-name>). 3: 58-100.</article-title><source>Tenthredo</source><volume>3</volume><fpage>58</fpage><lpage>100</lpage></element-citation></ref><ref id="B5591888"><element-citation xmlns:xlink="http://www.w3.org/1999/xlink" publication-type="article" xlink:type="simple"><person-group person-group-type="author"><name name-style="western"><surname>Tokunaga</surname><given-names>M.</given-names></name></person-group><year>1941</year><article-title>Biting midges from Manchuria (<tp:taxon-name><tp:taxon-name-part taxon-name-part-type="family">Ceratopogonidae</tp:taxon-name-part></tp:taxon-name>, <tp:taxon-name><tp:taxon-name-part taxon-name-part-type="order">Diptera</tp:taxon-name-part></tp:taxon-name>)</article-title><source><tp:taxon-name><tp:taxon-name-part taxon-name-part-type="class">Insecta</tp:taxon-name-part></tp:taxon-name> Matsumurana</source><volume>15</volume><fpage>89</fpage><lpage>102</lpage></element-citation></ref><ref id="B5578163"><element-citation xmlns:xlink="http://www.w3.org/1999/xlink" publication-type="article" xlink:type="simple"><person-group person-group-type="author"><name name-style="western"><surname>Harant</surname><given-names>H.</given-names></name><name name-style="western"><surname>Baur</surname><given-names>O.</given-names></name></person-group><year>1946</year><article-title><italic><tp:taxon-name><tp:taxon-name-part taxon-name-part-type="genus" reg="Lasiohelea">Lasiohelea</tp:taxon-name-part> <tp:taxon-name-part taxon-name-part-type="species" reg="wansoni">wansoni</tp:taxon-name-part></tp:taxon-name></italic> n. sp. Cératopogonide du Congo belge</article-title><source>Archives de l'Institut Pasteur Algérie</source><volume>24</volume><fpage>141</fpage><lpage>142</lpage></element-citation></ref><ref id="B5577385"><element-citation xmlns:xlink="http://www.w3.org/1999/xlink" publication-type="article" xlink:type="simple"><person-group person-group-type="author"><name name-style="western"><surname>De Meillon</surname><given-names>Botha</given-names></name></person-group><year>1939</year><article-title>Notes on <tp:taxon-name><tp:taxon-name-part taxon-name-part-type="family">Ceratopogonidae</tp:taxon-name-part></tp:taxon-name> (Dipt. <tp:taxon-name><tp:taxon-name-part taxon-name-part-type="suborder">Nematocera</tp:taxon-name-part></tp:taxon-name>) from southern Africa</article-title><source>Journal of the Entomological Society of Southern Africa</source><volume>1</volume><fpage>9</fpage><lpage>25</lpage></element-citation></ref></ref-list></tp:taxon-treatment>
