# Supplementary material for: Biting midges of Egypt (Diptera: Ceratopogonidae)
Source: Biodivers Data J. 2020 Apr 29;8:e52357. doi: 10.3897/BDJ.8.e52357 (PMC7203177; doi:10.3897/BDJ.8.e52357)
Supplement: XML Treatment for Synthyridomyia [file BDJ.8.e52357-treatment26.xml]

<!DOCTYPE tp:taxon-treatment
  PUBLIC "-//TaxonX//DTD Taxonomic Treatment Publishing DTD v0 20100105//EN" "tax-treatment-NSO.dtd">
<tp:taxon-treatment xmlns:tp="http://www.plazi.org/taxpub"><tp:treatment-meta><mixed-citation publication-type="journal"><person-group><name><surname>El-Hawagry</surname><given-names>Magdi S.</given-names></name><name><surname>El-Azab</surname><given-names>Salah El-Din A.</given-names></name><name><surname>Abdel-Dayem</surname><given-names>Mahmoud S.</given-names></name><name><surname>Al Dhafer</surname><given-names>Hathal M.</given-names></name></person-group><article-title>Biting midges of Egypt (<tp:taxon-name><tp:taxon-name-part taxon-name-part-type="order">Diptera</tp:taxon-name-part></tp:taxon-name>: <tp:taxon-name><tp:taxon-name-part taxon-name-part-type="family">Ceratopogonidae</tp:taxon-name-part></tp:taxon-name>)</article-title><source>Biodivers Data J</source><day>29</day><month>4</month><year>2020</year><volume>8</volume><pub-id pub-id-type="doi">10.3897/BDJ.8.e52357</pub-id></mixed-citation></tp:treatment-meta><tp:nomenclature><tp:taxon-name>
              <object-id xmlns:xlink="http://www.w3.org/1999/xlink" content-type="arpha" xlink:type="simple">4D2BAF1C-B7B7-5E01-A56A-76510C105756</object-id>
              <tp:taxon-name-part taxon-name-part-type="subgenus">Synthyridomyia</tp:taxon-name-part>
            </tp:taxon-name><tp:taxon-authority>Saunders, 1957</tp:taxon-authority><tp:nomenclature-citation-list><tp:nomenclature-citation><tp:taxon-name>
                  <object-id xmlns:xlink="http://www.w3.org/1999/xlink" content-type="arpha" xlink:type="simple">4D2BAF1C-B7B7-5E01-A56A-76510C105756</object-id>
                  <tp:taxon-name-part taxon-name-part-type="subgenus">Synthyridomyia</tp:taxon-name-part>
                </tp:taxon-name><comment><bold><italic><tp:taxon-name><tp:taxon-name-part taxon-name-part-type="genus" reg="Synthyridomyia">Synthyridomyia</tp:taxon-name-part></tp:taxon-name></italic></bold> Saunders, 1957 [<xref ref-type="bibr" rid="B5585585">Saunders 1957</xref>: 688]. Type species: <italic><tp:taxon-name><tp:taxon-name-part taxon-name-part-type="genus" reg="Lasiohelea">Lasiohelea</tp:taxon-name-part> <tp:taxon-name-part taxon-name-part-type="species" reg="acidicola">acidicola</tp:taxon-name-part></tp:taxon-name></italic> Tokunaga, by original designation.</comment></tp:nomenclature-citation></tp:nomenclature-citation-list></tp:nomenclature><ref-list><ref id="B5585585"><element-citation xmlns:xlink="http://www.w3.org/1999/xlink" publication-type="article" xlink:type="simple"><person-group person-group-type="author"><name name-style="western"><surname>Saunders</surname><given-names>L. G.</given-names></name></person-group><year>1957</year><article-title>Revision of the genus <italic><tp:taxon-name><tp:taxon-name-part taxon-name-part-type="genus" reg="Forcipomyia">Forcipomyia</tp:taxon-name-part></tp:taxon-name></italic> based on characters of all stages (<tp:taxon-name><tp:taxon-name-part taxon-name-part-type="order">Diptera</tp:taxon-name-part></tp:taxon-name>, <tp:taxon-name><tp:taxon-name-part taxon-name-part-type="family">Ceratopogonidae</tp:taxon-name-part></tp:taxon-name>)</article-title><source>Canadian Journal of Zoology</source><volume>34</volume><issue>6</issue><fpage>657</fpage><lpage>705</lpage><pub-id pub-id-type="doi">10.1139/z56-065</pub-id></element-citation></ref></ref-list></tp:taxon-treatment>
