# Supplementary material for: Biting midges of Egypt (Diptera: Ceratopogonidae)
Source: Biodivers Data J. 2020 Apr 29;8:e52357. doi: 10.3897/BDJ.8.e52357 (PMC7203177; doi:10.3897/BDJ.8.e52357)
Supplement: XML Treatment for Forcipomyia (Synthyridomyia) murina [file BDJ.8.e52357-treatment27.xml]

<!DOCTYPE tp:taxon-treatment
  PUBLIC "-//TaxonX//DTD Taxonomic Treatment Publishing DTD v0 20100105//EN" "tax-treatment-NSO.dtd">
<tp:taxon-treatment xmlns:tp="http://www.plazi.org/taxpub"><tp:treatment-meta><mixed-citation publication-type="journal"><person-group><name><surname>El-Hawagry</surname><given-names>Magdi S.</given-names></name><name><surname>El-Azab</surname><given-names>Salah El-Din A.</given-names></name><name><surname>Abdel-Dayem</surname><given-names>Mahmoud S.</given-names></name><name><surname>Al Dhafer</surname><given-names>Hathal M.</given-names></name></person-group><article-title>Biting midges of Egypt (<tp:taxon-name><tp:taxon-name-part taxon-name-part-type="order">Diptera</tp:taxon-name-part></tp:taxon-name>: <tp:taxon-name><tp:taxon-name-part taxon-name-part-type="family">Ceratopogonidae</tp:taxon-name-part></tp:taxon-name>)</article-title><source>Biodivers Data J</source><day>29</day><month>4</month><year>2020</year><volume>8</volume><pub-id pub-id-type="doi">10.3897/BDJ.8.e52357</pub-id></mixed-citation></tp:treatment-meta><tp:nomenclature><tp:taxon-name><object-id xmlns:xlink="http://www.w3.org/1999/xlink" content-type="arpha" xlink:type="simple">387ABAA8-C0A9-5DB0-B070-9B6C4FB7918C</object-id><tp:taxon-name-part taxon-name-part-type="genus">Forcipomyia</tp:taxon-name-part> (<tp:taxon-name-part taxon-name-part-type="subgenus">Synthyridomyia</tp:taxon-name-part>) <tp:taxon-name-part taxon-name-part-type="species">murina</tp:taxon-name-part></tp:taxon-name><tp:taxon-authority>(Winnertz, 1852)</tp:taxon-authority><tp:nomenclature-citation-list><tp:nomenclature-citation><tp:taxon-name><tp:taxon-name-part taxon-name-part-type="genus" reg="Ceratopogon">Ceratopogon</tp:taxon-name-part> <tp:taxon-name-part taxon-name-part-type="species" reg="murinus">murinus</tp:taxon-name-part></tp:taxon-name><comment> Winnertz, 1852 [<xref ref-type="bibr" rid="B5592067">Winnertz 1852</xref>: 26]. Type locality: Europe.</comment></tp:nomenclature-citation><tp:nomenclature-citation><tp:taxon-name><tp:taxon-name-part taxon-name-part-type="genus" reg="Helea">Helea</tp:taxon-name-part> <tp:taxon-name-part taxon-name-part-type="species" reg="murina">murina</tp:taxon-name-part> <tp:taxon-name-part taxon-name-part-type="infraspecific-rank">var.</tp:taxon-name-part> <tp:taxon-name-part taxon-name-part-type="variety" reg="abdominalis">abdominalis</tp:taxon-name-part></tp:taxon-name><comment> Santos Abreu, 1918 [<xref ref-type="bibr" rid="B5585575">Santos Abreu 1918</xref>: 265]. Type locality: Canary Islands (Spain).</comment></tp:nomenclature-citation><tp:nomenclature-citation><tp:taxon-name><tp:taxon-name-part taxon-name-part-type="genus" reg="Apelma">Apelma</tp:taxon-name-part> <tp:taxon-name-part taxon-name-part-type="species" reg="aurosparsum">aurosparsum</tp:taxon-name-part></tp:taxon-name><comment> Kieffer, 1919 [<xref ref-type="bibr" rid="B5578451">Kieffer 1919</xref>: 65]. Type locality: Hungary.</comment></tp:nomenclature-citation><tp:nomenclature-citation><tp:taxon-name><tp:taxon-name-part taxon-name-part-type="genus" reg="Forcipomyia">Forcipomyia</tp:taxon-name-part> <tp:taxon-name-part taxon-name-part-type="species" reg="sulfurea">sulfurea</tp:taxon-name-part></tp:taxon-name><comment> Kieffer, 1923 [<xref ref-type="bibr" rid="B5578511">Kieffer 1923a</xref>: 664]. Type locality: Algeria.</comment></tp:nomenclature-citation><tp:nomenclature-citation><tp:taxon-name><tp:taxon-name-part taxon-name-part-type="genus" reg="Forcipomyia">Forcipomyia</tp:taxon-name-part> <tp:taxon-name-part taxon-name-part-type="species" reg="hirtipalpis">hirtipalpis</tp:taxon-name-part></tp:taxon-name><comment> Kieffer, 1924 [<xref ref-type="bibr" rid="B5578541">Kieffer 1924b</xref>: 392]. Type locality: France.</comment></tp:nomenclature-citation><tp:nomenclature-citation><tp:taxon-name><tp:taxon-name-part taxon-name-part-type="genus" reg="Forcipomyia">Forcipomyia</tp:taxon-name-part> <tp:taxon-name-part taxon-name-part-type="species" reg="sate">sate</tp:taxon-name-part></tp:taxon-name><comment> Kieffer, 1925 [<italic><xref ref-type="bibr" rid="B5578571">Kieffer 1925c</xref></italic>: 245]. Type locality: Egypt.</comment></tp:nomenclature-citation><tp:nomenclature-citation><tp:taxon-name><tp:taxon-name-part taxon-name-part-type="genus" reg="Forcipomyia">Forcipomyia</tp:taxon-name-part> <tp:taxon-name-part taxon-name-part-type="species" reg="longitarsis">longitarsis</tp:taxon-name-part></tp:taxon-name><comment> Tokunaga, 1940 [<italic><xref ref-type="bibr" rid="B5591878">Tokunaga 1940</xref></italic>: 92], preoccupied by <italic><tp:taxon-name><tp:taxon-name-part taxon-name-part-type="genus" reg="Forcipomyia">Forcipomyia</tp:taxon-name-part> <tp:taxon-name-part taxon-name-part-type="species" reg="longitarsis">longitarsis</tp:taxon-name-part></tp:taxon-name></italic> (Malloch 1915b). Type locality: Taiwan.</comment></tp:nomenclature-citation><tp:nomenclature-citation><tp:taxon-name><tp:taxon-name-part taxon-name-part-type="genus" reg="Forcipomyia">Forcipomyia</tp:taxon-name-part> <tp:taxon-name-part taxon-name-part-type="species" reg="moascari">moascari</tp:taxon-name-part></tp:taxon-name><comment> Macfie, 1943 [<xref ref-type="bibr" rid="B5579076">Macfie 1943</xref>: 147]. Type locality: Egypt.</comment></tp:nomenclature-citation><tp:nomenclature-citation><tp:taxon-name><tp:taxon-name-part taxon-name-part-type="genus" reg="Forcipomyia">Forcipomyia</tp:taxon-name-part> <tp:taxon-name-part taxon-name-part-type="species" reg="attonsa">attonsa</tp:taxon-name-part></tp:taxon-name><comment> Goetghebuer, 1950 [<xref ref-type="bibr" rid="B5578143">Goetghebuer 1950</xref>: 1]. Type locality: Belgium.</comment></tp:nomenclature-citation><tp:nomenclature-citation><tp:taxon-name><tp:taxon-name-part taxon-name-part-type="genus" reg="Forcipomyia">Forcipomyia</tp:taxon-name-part> <tp:taxon-name-part taxon-name-part-type="species" reg="tokunagai">tokunagai</tp:taxon-name-part></tp:taxon-name><comment> Wirth, 1973: 356 [<xref ref-type="bibr" rid="B5598262">Wirth 1973</xref>], preoccupied by <italic><tp:taxon-name><tp:taxon-name-part taxon-name-part-type="genus" reg="Forcipomyia">Forcipomyia</tp:taxon-name-part> <tp:taxon-name-part taxon-name-part-type="species" reg="tokunagai">tokunagai</tp:taxon-name-part></tp:taxon-name></italic> (<xref ref-type="bibr" rid="B5731568">Oka and Asahina 1948</xref>). New name for <italic><tp:taxon-name><tp:taxon-name-part taxon-name-part-type="genus" reg="Forcipomyia"/><tp:taxon-name-part taxon-name-part-type="species" reg="longitarsis">longitarsis</tp:taxon-name-part></tp:taxon-name></italic>.</comment></tp:nomenclature-citation><tp:nomenclature-citation><tp:taxon-name><tp:taxon-name-part taxon-name-part-type="genus" reg="Forcipomyia">Forcipomyia</tp:taxon-name-part> <tp:taxon-name-part taxon-name-part-type="species" reg="submurina">submurina</tp:taxon-name-part></tp:taxon-name><comment> Remm, 1980 [<xref ref-type="bibr" rid="B5585530">Remm 1980</xref>: 115], as <italic>sibmurina</italic>, as subspecies of <italic><tp:taxon-name><tp:taxon-name-part taxon-name-part-type="genus" reg="Helea"/><tp:taxon-name-part taxon-name-part-type="species" reg="murina">murina</tp:taxon-name-part></tp:taxon-name></italic>. Type locality: Russia.</comment></tp:nomenclature-citation></tp:nomenclature-citation-list></tp:nomenclature><tp:treatment-sec sec-type="Distribution"><title>Distribution</title><p>Widespread in AF, PA and NE.</p><p>Local distribution in Egypt: Coastal Strip: Alexandria (Sidi Gaber). Eastern Desert: Ismailia (Moascar), Suez (Guyot Garden). Lower Nile Valley &amp; Delta: El-Qanatir, Maadi. Upper Nile Valley: Asswan.</p><p>Dates of collection in Egypt: August to April.</p></tp:treatment-sec><ref-list><ref id="B5592067"><element-citation xmlns:xlink="http://www.w3.org/1999/xlink" publication-type="article" xlink:type="simple"><person-group person-group-type="author"><name name-style="western"><surname>Winnertz</surname><given-names>Joh.</given-names></name></person-group><year>1852</year><article-title>Beitrag zur Kenntniss der Gattung <italic><tp:taxon-name><tp:taxon-name-part taxon-name-part-type="genus" reg="Ceratopogon">Ceratopogon</tp:taxon-name-part></tp:taxon-name></italic> Meigen</article-title><source>Linnaea Entomologica</source><volume>6</volume><fpage>1</fpage><lpage>80</lpage><pub-id pub-id-type="doi">10.5962/bhl.title.14229</pub-id></element-citation></ref><ref id="B5585575"><element-citation xmlns:xlink="http://www.w3.org/1999/xlink" publication-type="article" xlink:type="simple"><person-group person-group-type="author"><name name-style="western"><surname>Santos Abreu</surname><given-names>Elias.</given-names></name></person-group><year>1918</year><article-title>Ensayo de una monografia de los tendipedidos de las islas canarias</article-title><source>Memorias de la Real Academia de Ciencias y Artes de Barcelona</source><volume>14</volume><issue>2</issue><fpage>159</fpage><lpage>326</lpage><pub-id pub-id-type="doi">10.5962/bhl.title.8537</pub-id></element-citation></ref><ref id="B5578451"><element-citation xmlns:xlink="http://www.w3.org/1999/xlink" publication-type="article" xlink:type="simple"><person-group person-group-type="author"><name name-style="western"><surname>Kieffer</surname><given-names>J. J.</given-names></name></person-group><year>1919</year><article-title>Chironomides d'Europe conservés au Musée National Hongrois de Budapest</article-title><source>Annales Historico-Naturales Musei Nationalis Hungarici</source><volume>17</volume><fpage>1</fpage><lpage>160</lpage></element-citation></ref><ref id="B5578511"><element-citation xmlns:xlink="http://www.w3.org/1999/xlink" publication-type="article" xlink:type="simple"><person-group person-group-type="author"><name name-style="western"><surname>Kieffer</surname><given-names>J. J.</given-names></name></person-group><year>1923</year><article-title>Ceratopogonines recueillis au Sahara Constantinois</article-title><source>Archives de l'Institut Pasteur Algérie</source><volume>1</volume><fpage>654</fpage><lpage>683</lpage></element-citation></ref><ref id="B5578541"><element-citation xmlns:xlink="http://www.w3.org/1999/xlink" publication-type="article" xlink:type="simple"><person-group person-group-type="author"><name name-style="western"><surname>Kieffer</surname><given-names>J. J.</given-names></name></person-group><year>1924</year><article-title>Quelques nouveaux chironomides piqueurs de l'Europe centrale</article-title><source>Archives de l'Institut Pasteur Algérie</source><volume>2</volume><fpage>391</fpage><lpage>408</lpage></element-citation></ref><ref id="B5578571"><element-citation xmlns:xlink="http://www.w3.org/1999/xlink" publication-type="article" xlink:type="simple"><person-group person-group-type="author"><name name-style="western"><surname>Kieffer</surname><given-names>J. J.</given-names></name></person-group><year>1925</year><article-title>Chironomides d'Egypte (Dipt.)</article-title><source>Bulletin de la Société Royale Entomologique d'Egypte</source><volume>1924</volume><fpage>244</fpage><lpage>312</lpage></element-citation></ref><ref id="B5591878"><element-citation xmlns:xlink="http://www.w3.org/1999/xlink" publication-type="article" xlink:type="simple"><person-group person-group-type="author"><name name-style="western"><surname>Tokunaga</surname><given-names>M.</given-names></name></person-group><year>1940</year><article-title>Biting midges from Japan and neighbouring countries, including Micronesian Islands, Manchuria, North China and Mongolia (<tp:taxon-name><tp:taxon-name-part taxon-name-part-type="order">Diptera</tp:taxon-name-part></tp:taxon-name>, <tp:taxon-name><tp:taxon-name-part taxon-name-part-type="family">Ceratopogonidae</tp:taxon-name-part></tp:taxon-name>). 3: 58-100.</article-title><source>Tenthredo</source><volume>3</volume><fpage>58</fpage><lpage>100</lpage></element-citation></ref><ref id="B5579076"><element-citation xmlns:xlink="http://www.w3.org/1999/xlink" publication-type="article" xlink:type="simple"><person-group person-group-type="author"><name name-style="western"><surname>Macfie</surname><given-names>J. W. S.</given-names></name></person-group><year>1943</year><article-title><tp:taxon-name><tp:taxon-name-part taxon-name-part-type="family">Ceratopogonidae</tp:taxon-name-part></tp:taxon-name> (<tp:taxon-name><tp:taxon-name-part taxon-name-part-type="order">Diptera</tp:taxon-name-part></tp:taxon-name>) from Egypt</article-title><source>Proceedings of the Royal Entomological Society of London. Series B, Taxonomy</source><volume>12</volume><fpage>145</fpage><lpage>159</lpage><pub-id pub-id-type="doi">10.1111/j.1365-3113.1943.tb00763.x</pub-id></element-citation></ref><ref id="B5578143"><element-citation xmlns:xlink="http://www.w3.org/1999/xlink" publication-type="article" xlink:type="simple"><person-group person-group-type="author"><name name-style="western"><surname>Goetghebuer</surname><given-names>M.</given-names></name></person-group><year>1950</year><article-title><tp:taxon-name><tp:taxon-name-part taxon-name-part-type="family">Ceratopogonidae</tp:taxon-name-part></tp:taxon-name> et <tp:taxon-name><tp:taxon-name-part taxon-name-part-type="family">Chironomidae</tp:taxon-name-part></tp:taxon-name> nouveaux ou peu connus d'Europe (Quatorzieme note)</article-title><source>Bulletin Institut Royal des Sciences Naturelles de Belgique</source><volume>26</volume><issue>47</issue><fpage>1</fpage><lpage>15</lpage></element-citation></ref><ref id="B5598262"><element-citation xmlns:xlink="http://www.w3.org/1999/xlink" publication-type="chapter" xlink:type="simple"><person-group person-group-type="author"><name name-style="western"><surname>Wirth</surname><given-names>W. W.</given-names></name></person-group><year>1973</year><chapter-title>Family <tp:taxon-name><tp:taxon-name-part taxon-name-part-type="family">Ceratopogonidae</tp:taxon-name-part></tp:taxon-name></chapter-title><person-group person-group-type="editor"><name name-style="western"><surname>Delfinado</surname><given-names>M. D.</given-names></name><name name-style="western"><surname>Hardy</surname><given-names>D. E.</given-names></name></person-group><source>A Catalog of the Oriental Region</source><volume>1. Suborder Nematocera</volume><publisher-name>University Press of Hawaii</publisher-name><publisher-loc>Honolulu</publisher-loc><size units="page">618</size></element-citation></ref><ref id="B5731568"><element-citation xmlns:xlink="http://www.w3.org/1999/xlink" publication-type="article" xlink:type="simple"><person-group person-group-type="author"><name name-style="western"><surname>Oka</surname><given-names>H</given-names></name><name name-style="western"><surname>Asahina</surname><given-names>S</given-names></name></person-group><year>1948</year><article-title><italic><tp:taxon-name><tp:taxon-name-part taxon-name-part-type="genus" reg="Pterobosca">Pterobosca</tp:taxon-name-part></tp:taxon-name></italic> from Japan and her adjacent territories (<tp:taxon-name><tp:taxon-name-part taxon-name-part-type="order">Diptera</tp:taxon-name-part></tp:taxon-name>, <tp:taxon-name><tp:taxon-name-part taxon-name-part-type="family">Ceratopogonidae</tp:taxon-name-part></tp:taxon-name>)</article-title><source>Mushi</source><volume>18</volume><fpage>107</fpage><lpage>113</lpage></element-citation></ref><ref id="B5585530"><element-citation xmlns:xlink="http://www.w3.org/1999/xlink" publication-type="article" xlink:type="simple"><person-group person-group-type="author"><name name-style="western"><surname>Remm</surname><given-names>H.</given-names></name></person-group><year>1980</year><article-title>New species of the family <tp:taxon-name><tp:taxon-name-part taxon-name-part-type="family">Ceratopogonidae</tp:taxon-name-part></tp:taxon-name> (<tp:taxon-name><tp:taxon-name-part taxon-name-part-type="order">Diptera</tp:taxon-name-part></tp:taxon-name>) from the Middle Asia Tartu Riikliku Ulikooli Toimetised 516: 85-128.</article-title><source>Tartu Riikliku Ulikooli Toimetised</source><volume>516</volume><fpage>85</fpage><lpage>128</lpage><comment content-type="language">Russian, English summary</comment></element-citation></ref></ref-list></tp:taxon-treatment>
