# Supplementary material for: Biting midges of Egypt (Diptera: Ceratopogonidae)
Source: Biodivers Data J. 2020 Apr 29;8:e52357. doi: 10.3897/BDJ.8.e52357 (PMC7203177; doi:10.3897/BDJ.8.e52357)
Supplement: XML Treatment for Dasyhelea [file BDJ.8.e52357-treatment29.xml]

<!DOCTYPE tp:taxon-treatment
  PUBLIC "-//TaxonX//DTD Taxonomic Treatment Publishing DTD v0 20100105//EN" "tax-treatment-NSO.dtd">
<tp:taxon-treatment xmlns:tp="http://www.plazi.org/taxpub"><tp:treatment-meta><mixed-citation publication-type="journal"><person-group><name><surname>El-Hawagry</surname><given-names>Magdi S.</given-names></name><name><surname>El-Azab</surname><given-names>Salah El-Din A.</given-names></name><name><surname>Abdel-Dayem</surname><given-names>Mahmoud S.</given-names></name><name><surname>Al Dhafer</surname><given-names>Hathal M.</given-names></name></person-group><article-title>Biting midges of Egypt (<tp:taxon-name><tp:taxon-name-part taxon-name-part-type="order">Diptera</tp:taxon-name-part></tp:taxon-name>: <tp:taxon-name><tp:taxon-name-part taxon-name-part-type="family">Ceratopogonidae</tp:taxon-name-part></tp:taxon-name>)</article-title><source>Biodivers Data J</source><day>29</day><month>4</month><year>2020</year><volume>8</volume><pub-id pub-id-type="doi">10.3897/BDJ.8.e52357</pub-id></mixed-citation></tp:treatment-meta><tp:nomenclature><tp:taxon-name>
              <object-id xmlns:xlink="http://www.w3.org/1999/xlink" content-type="arpha" xlink:type="simple">58AA145A-DC1E-504D-911C-B5531F660794</object-id>
              <tp:taxon-name-part taxon-name-part-type="genus">Dasyhelea</tp:taxon-name-part>
              <object-id xmlns:xlink="http://www.w3.org/1999/xlink" xlink:type="simple" object-id-type="GBIF">https://www.gbif.org/species/1635616</object-id>
            </tp:taxon-name><tp:taxon-authority>Kieffer, 1911</tp:taxon-authority><tp:nomenclature-citation-list><tp:nomenclature-citation><tp:taxon-name>
                  <tp:taxon-name-part taxon-name-part-type="genus">Dasyhelea</tp:taxon-name-part>
                </tp:taxon-name><comment><bold><italic><tp:taxon-name><tp:taxon-name-part taxon-name-part-type="genus" reg="Dasyhelea">Dasyhelea</tp:taxon-name-part></tp:taxon-name></italic></bold> Kieffer, 1911 [<xref ref-type="bibr" rid="B5578307">Kieffer 1911b</xref>: 5]. Type species: <italic><tp:taxon-name><tp:taxon-name-part taxon-name-part-type="genus" reg="Dasyhelea">Dasyhelea</tp:taxon-name-part> <tp:taxon-name-part taxon-name-part-type="species" reg="halophila">halophila</tp:taxon-name-part></tp:taxon-name></italic> Kieffer, by monotypy.</comment></tp:nomenclature-citation><tp:nomenclature-citation><tp:taxon-name>
                  <tp:taxon-name-part taxon-name-part-type="genus" reg="Prokempia">Prokempia</tp:taxon-name-part>
                </tp:taxon-name><comment> Kieffer, 1913 [<italic><xref ref-type="bibr" rid="B5578357">Kieffer 1913c</xref></italic>: 163], 179. Type species: <italic><tp:taxon-name><tp:taxon-name-part taxon-name-part-type="genus" reg="Dasyhelea">Dasyhelea</tp:taxon-name-part> <tp:taxon-name-part taxon-name-part-type="species" reg="ornaticornis">ornaticornis</tp:taxon-name-part></tp:taxon-name></italic> Kieffer, by subsequent designation of Wirth (1973: 358).</comment></tp:nomenclature-citation><tp:nomenclature-citation><tp:taxon-name>
                  <tp:taxon-name-part taxon-name-part-type="genus" reg="Pseudoculicoides">Pseudoculicoides</tp:taxon-name-part>
                </tp:taxon-name><comment> Malloch, 1915 [<xref ref-type="bibr" rid="B5579096">Malloch 1915a</xref>: 309]. Type species: <italic><tp:taxon-name><tp:taxon-name-part taxon-name-part-type="genus" reg="Ceratopogon">Ceratopogon</tp:taxon-name-part> <tp:taxon-name-part taxon-name-part-type="species" reg="mutabilis">mutabilis</tp:taxon-name-part></tp:taxon-name></italic> Coquillett, by original designation.</comment></tp:nomenclature-citation><tp:nomenclature-citation><tp:taxon-name>
                  <tp:taxon-name-part taxon-name-part-type="genus" reg="Tetrahelea">Tetrahelea</tp:taxon-name-part>
                </tp:taxon-name><comment> Kieffer, 1925 [<italic><xref ref-type="bibr" rid="B5578551">Kieffer 1925a</xref></italic>: 423]. Type species: <italic><tp:taxon-name><tp:taxon-name-part taxon-name-part-type="genus" reg="Culicoides">Culicoides</tp:taxon-name-part> <tp:taxon-name-part taxon-name-part-type="species" reg="insignicornis">insignicornis</tp:taxon-name-part></tp:taxon-name></italic> Kieffer, by original designation.</comment></tp:nomenclature-citation><tp:nomenclature-citation><tp:taxon-name>
                  <tp:taxon-name-part taxon-name-part-type="genus" reg="Dicryptoscena">Dicryptoscena</tp:taxon-name-part>
                </tp:taxon-name><comment> Enderlein, 1936 [<italic><xref ref-type="bibr" rid="B5577945">Enderlein 1936</xref></italic>: 51]. Type species: <italic><tp:taxon-name><tp:taxon-name-part taxon-name-part-type="genus" reg="Dasyhelea">Dasyhelea</tp:taxon-name-part> <tp:taxon-name-part taxon-name-part-type="species" reg="inclusa">inclusa</tp:taxon-name-part></tp:taxon-name></italic> Kieffer, by original designation.</comment></tp:nomenclature-citation><tp:nomenclature-citation><tp:taxon-name>
                  <tp:taxon-name-part taxon-name-part-type="genus" reg="Sebessia">Sebessia</tp:taxon-name-part>
                </tp:taxon-name><comment> Remm, 1979 [<italic><xref ref-type="bibr" rid="B5585520">Remm 1979</xref></italic>: 55]. Type species: <italic><tp:taxon-name><tp:taxon-name-part taxon-name-part-type="genus" reg="Dasyhelea">Dasyhelea</tp:taxon-name-part> <tp:taxon-name-part taxon-name-part-type="species" reg="flavopyga">flavopyga</tp:taxon-name-part></tp:taxon-name></italic> Zilahi-Sebess, by original designation.</comment></tp:nomenclature-citation><tp:nomenclature-citation><tp:taxon-name>
                  <tp:taxon-name-part taxon-name-part-type="genus" reg="Borkentimyia">Borkentimyia</tp:taxon-name-part>
                </tp:taxon-name><comment> Yu, Liu, Liu, Liu, Hao, Yan and Zhao, 2005 [<italic><xref ref-type="bibr" rid="B5598320">Yu et al. 2005</xref></italic>: 321]. Type species: <italic><tp:taxon-name><tp:taxon-name-part taxon-name-part-type="genus" reg="Dasyhelea">Dasyhelea</tp:taxon-name-part> <tp:taxon-name-part taxon-name-part-type="species" reg="forsteri">forsteri</tp:taxon-name-part></tp:taxon-name></italic> Grogan and Wirth, by original designation.</comment></tp:nomenclature-citation></tp:nomenclature-citation-list></tp:nomenclature><ref-list><ref id="B5578307"><element-citation xmlns:xlink="http://www.w3.org/1999/xlink" publication-type="article" xlink:type="simple"><person-group person-group-type="author"><name name-style="western"><surname>Kieffer</surname><given-names>J. J.</given-names></name></person-group><year>1911</year><article-title>Nouvelles descriptions de chironomides obtenus d'éclosion</article-title><source>Bulletin de la Société d'Histoire Naturelle de Metz</source><volume>27</volume><fpage>1</fpage><lpage>60</lpage></element-citation></ref><ref id="B5578357"><element-citation xmlns:xlink="http://www.w3.org/1999/xlink" publication-type="article" xlink:type="simple"><person-group person-group-type="author"><name name-style="western"><surname>Kieffer</surname><given-names>J. J.</given-names></name></person-group><year>1913</year><article-title>Nouvelle etude sur les chironomides de l'Indian Museum de Calcutta</article-title><source>Records of the Indian Museum</source><volume>9</volume><fpage>119</fpage><lpage>197</lpage></element-citation></ref><ref id="B5579096"><element-citation xmlns:xlink="http://www.w3.org/1999/xlink" publication-type="article" xlink:type="simple"><person-group person-group-type="author"><name name-style="western"><surname>Malloch</surname><given-names>John Russell</given-names></name></person-group><year>1915</year><article-title>The <tp:taxon-name><tp:taxon-name-part taxon-name-part-type="family">Chironomidae</tp:taxon-name-part></tp:taxon-name>, or midges, of Illinois, with particular reference to the species occurring in the Illinois River</article-title><source>Bulletin of the Illinois State Laboratory of Natural History</source><volume>10</volume><fpage>275</fpage><lpage>543</lpage><pub-id pub-id-type="doi">10.5962/bhl.title.9255</pub-id></element-citation></ref><ref id="B5578551"><element-citation xmlns:xlink="http://www.w3.org/1999/xlink" publication-type="article" xlink:type="simple"><person-group person-group-type="author"><name name-style="western"><surname>Kieffer</surname><given-names>J. J.</given-names></name></person-group><year>1925</year><article-title>Nouveaux genres et nouvelles espèces de chironomides piqueurs</article-title><source>Archives de l'Institut Pasteur Algérie</source><volume>3</volume><fpage>405</fpage><lpage>430</lpage></element-citation></ref><ref id="B5577945"><element-citation xmlns:xlink="http://www.w3.org/1999/xlink" publication-type="chapter" xlink:type="simple"><person-group person-group-type="author"><name name-style="western"><surname>Enderlein</surname><given-names>G.</given-names></name></person-group><year>1936</year><chapter-title>Ordnung Zweiflügler, <tp:taxon-name><tp:taxon-name-part taxon-name-part-type="order">Diptera</tp:taxon-name-part></tp:taxon-name></chapter-title><person-group person-group-type="editor"><name name-style="western"><surname>Brohmer</surname><given-names>P.</given-names></name><name name-style="western"><surname>Ehrmann</surname><given-names>P.</given-names></name><name name-style="western"><surname>Ulmer</surname><given-names>G.</given-names></name></person-group><source>Die Tierwelt Mitteleuropas 6: Insekten</source><volume>3</volume><publisher-name>Abt. 16. Leipzig</publisher-name><size units="page">259</size></element-citation></ref><ref id="B5585520"><element-citation xmlns:xlink="http://www.w3.org/1999/xlink" publication-type="article" xlink:type="simple"><person-group person-group-type="author"><name name-style="western"><surname>Remm</surname><given-names>H.</given-names></name></person-group><year>1979</year><article-title>Eesti NSV habesääsklaste (<tp:taxon-name><tp:taxon-name-part taxon-name-part-type="order">Diptera</tp:taxon-name-part></tp:taxon-name>, <tp:taxon-name><tp:taxon-name-part taxon-name-part-type="family">Ceratopogonidae</tp:taxon-name-part></tp:taxon-name>) fauna kataloog. In Dipteroloogilisi Uurimusi (Tartu)</article-title><source>Eesti NSV Teaduste Akadeemia Eesti Looduseuurijate selts,</source><fpage>40</fpage><lpage>60 pp</lpage></element-citation></ref><ref id="B5598320"><element-citation xmlns:xlink="http://www.w3.org/1999/xlink" publication-type="book" xlink:type="simple"><person-group person-group-type="author"><name name-style="western"><surname>Yu</surname><given-names>Y. X.</given-names></name><name name-style="western"><surname>Liu</surname><given-names>J. H.</given-names></name><name name-style="western"><surname>Liu</surname><given-names>G. P.</given-names></name><name name-style="western"><surname>Liu</surname><given-names>Z. J.</given-names></name><name name-style="western"><surname>Hao</surname><given-names>B. S.</given-names></name><name name-style="western"><surname>Yan</surname><given-names>G.</given-names></name><name name-style="western"><surname>Zhao</surname><given-names>T. S.</given-names></name></person-group><year>2005</year><source><tp:taxon-name><tp:taxon-name-part taxon-name-part-type="family">Ceratopogonidae</tp:taxon-name-part></tp:taxon-name> of China, <tp:taxon-name><tp:taxon-name-part taxon-name-part-type="class">Insecta</tp:taxon-name-part></tp:taxon-name>, <tp:taxon-name><tp:taxon-name-part taxon-name-part-type="order">Diptera</tp:taxon-name-part></tp:taxon-name>.</source><volume>1-2</volume><publisher-name>Military Medical Science Press</publisher-name><publisher-loc>Beijing</publisher-loc><size units="page">1699</size></element-citation></ref></ref-list></tp:taxon-treatment>
