# Supplementary material for: Biting midges of Egypt (Diptera: Ceratopogonidae)
Source: Biodivers Data J. 2020 Apr 29;8:e52357. doi: 10.3897/BDJ.8.e52357 (PMC7203177; doi:10.3897/BDJ.8.e52357)
Supplement: XML Treatment for Dasyhelea arenosa [file BDJ.8.e52357-treatment31.xml]

<!DOCTYPE tp:taxon-treatment
  PUBLIC "-//TaxonX//DTD Taxonomic Treatment Publishing DTD v0 20100105//EN" "tax-treatment-NSO.dtd">
<tp:taxon-treatment xmlns:tp="http://www.plazi.org/taxpub"><tp:treatment-meta><mixed-citation publication-type="journal"><person-group><name><surname>El-Hawagry</surname><given-names>Magdi S.</given-names></name><name><surname>El-Azab</surname><given-names>Salah El-Din A.</given-names></name><name><surname>Abdel-Dayem</surname><given-names>Mahmoud S.</given-names></name><name><surname>Al Dhafer</surname><given-names>Hathal M.</given-names></name></person-group><article-title>Biting midges of Egypt (<tp:taxon-name><tp:taxon-name-part taxon-name-part-type="order">Diptera</tp:taxon-name-part></tp:taxon-name>: <tp:taxon-name><tp:taxon-name-part taxon-name-part-type="family">Ceratopogonidae</tp:taxon-name-part></tp:taxon-name>)</article-title><source>Biodivers Data J</source><day>29</day><month>4</month><year>2020</year><volume>8</volume><pub-id pub-id-type="doi">10.3897/BDJ.8.e52357</pub-id></mixed-citation></tp:treatment-meta><tp:nomenclature><tp:taxon-name><object-id xmlns:xlink="http://www.w3.org/1999/xlink" content-type="arpha" xlink:type="simple">576DC570-10F5-5AFD-8FAA-CC2A6F64BCDB</object-id><tp:taxon-name-part taxon-name-part-type="genus">Dasyhelea</tp:taxon-name-part> <tp:taxon-name-part taxon-name-part-type="species">arenosa</tp:taxon-name-part></tp:taxon-name><tp:taxon-authority>Kieffer, 1925</tp:taxon-authority><tp:nomenclature-citation-list><tp:nomenclature-citation><tp:taxon-name><tp:taxon-name-part taxon-name-part-type="genus" reg="Dasyhelea">Dasyhelea</tp:taxon-name-part> <tp:taxon-name-part taxon-name-part-type="species" reg="arenosa">arenosa</tp:taxon-name-part></tp:taxon-name><comment> Kieffer, 1925 [<xref ref-type="bibr" rid="B5578571">Kieffer 1925c</xref>: 255]. Type locality: Algeria.</comment></tp:nomenclature-citation></tp:nomenclature-citation-list></tp:nomenclature><tp:treatment-sec sec-type="Distribution"><title>Distribution</title><p>PA: Algeria, Egypt, Spain.</p><p>Local distribution in Egypt: Lower Nile Valley &amp; Delta: Pyramids.</p><p>Dates of collection in Egypt: April.</p></tp:treatment-sec><ref-list><ref id="B5578571"><element-citation xmlns:xlink="http://www.w3.org/1999/xlink" publication-type="article" xlink:type="simple"><person-group person-group-type="author"><name name-style="western"><surname>Kieffer</surname><given-names>J. J.</given-names></name></person-group><year>1925</year><article-title>Chironomides d'Egypte (Dipt.)</article-title><source>Bulletin de la Société Royale Entomologique d'Egypte</source><volume>1924</volume><fpage>244</fpage><lpage>312</lpage></element-citation></ref></ref-list></tp:taxon-treatment>
