# Supplementary material for: Biting midges of Egypt (Diptera: Ceratopogonidae)
Source: Biodivers Data J. 2020 Apr 29;8:e52357. doi: 10.3897/BDJ.8.e52357 (PMC7203177; doi:10.3897/BDJ.8.e52357)
Supplement: XML Treatment for Dasyhelea modesta [file BDJ.8.e52357-treatment38.xml]

<!DOCTYPE tp:taxon-treatment
  PUBLIC "-//TaxonX//DTD Taxonomic Treatment Publishing DTD v0 20100105//EN" "tax-treatment-NSO.dtd">
<tp:taxon-treatment xmlns:tp="http://www.plazi.org/taxpub"><tp:treatment-meta><mixed-citation publication-type="journal"><person-group><name><surname>El-Hawagry</surname><given-names>Magdi S.</given-names></name><name><surname>El-Azab</surname><given-names>Salah El-Din A.</given-names></name><name><surname>Abdel-Dayem</surname><given-names>Mahmoud S.</given-names></name><name><surname>Al Dhafer</surname><given-names>Hathal M.</given-names></name></person-group><article-title>Biting midges of Egypt (<tp:taxon-name><tp:taxon-name-part taxon-name-part-type="order">Diptera</tp:taxon-name-part></tp:taxon-name>: <tp:taxon-name><tp:taxon-name-part taxon-name-part-type="family">Ceratopogonidae</tp:taxon-name-part></tp:taxon-name>)</article-title><source>Biodivers Data J</source><day>29</day><month>4</month><year>2020</year><volume>8</volume><pub-id pub-id-type="doi">10.3897/BDJ.8.e52357</pub-id></mixed-citation></tp:treatment-meta><tp:nomenclature><tp:taxon-name><object-id xmlns:xlink="http://www.w3.org/1999/xlink" content-type="arpha" xlink:type="simple">1044D28C-0173-56C0-9DF2-7AED5AD1666B</object-id><tp:taxon-name-part taxon-name-part-type="genus">Dasyhelea</tp:taxon-name-part> <tp:taxon-name-part taxon-name-part-type="species">modesta</tp:taxon-name-part></tp:taxon-name><tp:taxon-authority>(Winnertz, 1852)</tp:taxon-authority><tp:nomenclature-citation-list><tp:nomenclature-citation><tp:taxon-name><tp:taxon-name-part taxon-name-part-type="genus" reg="Ceratopogon">Ceratopogon</tp:taxon-name-part> <tp:taxon-name-part taxon-name-part-type="species" reg="modestus">modestus</tp:taxon-name-part></tp:taxon-name><comment> Winnertz, 1852 [<xref ref-type="bibr" rid="B5592067">Winnertz 1852</xref>: 43]. Type locality: Germany.</comment></tp:nomenclature-citation><tp:nomenclature-citation><tp:taxon-name><tp:taxon-name-part taxon-name-part-type="genus" reg="Ceratopogon">Ceratopogon</tp:taxon-name-part> <tp:taxon-name-part taxon-name-part-type="species" reg="aestivus">aestivus</tp:taxon-name-part></tp:taxon-name><comment> Winnertz, 1852 [<xref ref-type="bibr" rid="B5592067">Winnertz 1852</xref>: 42]. Type locality: Germany.</comment></tp:nomenclature-citation><tp:nomenclature-citation><tp:taxon-name><tp:taxon-name-part taxon-name-part-type="genus" reg="Dasyhelea">Dasyhelea</tp:taxon-name-part> <tp:taxon-name-part taxon-name-part-type="species" reg="longipalpi">longipalpi</tp:taxon-name-part></tp:taxon-name><comment>s Kieffer, 1913 [<xref ref-type="bibr" rid="B5578337">Kieffer 1913b</xref>: 37]. Type locality: Germany.</comment></tp:nomenclature-citation><tp:nomenclature-citation><tp:taxon-name><tp:taxon-name-part taxon-name-part-type="genus" reg="Dasyhelea">Dasyhelea</tp:taxon-name-part> <tp:taxon-name-part taxon-name-part-type="species" reg="inclusa">inclusa</tp:taxon-name-part></tp:taxon-name><comment> Kieffer, 1918 [<italic><xref ref-type="bibr" rid="B5578441">Kieffer 1918b</xref></italic>: 188]. Type locality: Czech Republic.</comment></tp:nomenclature-citation><tp:nomenclature-citation><tp:taxon-name><tp:taxon-name-part taxon-name-part-type="genus" reg="Dasyhelea">Dasyhelea</tp:taxon-name-part> <tp:taxon-name-part taxon-name-part-type="species" reg="strobli">strobli</tp:taxon-name-part></tp:taxon-name><comment> Kieffer, 1919 [<xref ref-type="bibr" rid="B5578451">Kieffer 1919</xref>: 63]. Type locality: Spain.</comment></tp:nomenclature-citation><tp:nomenclature-citation><tp:taxon-name><tp:taxon-name-part taxon-name-part-type="genus" reg="Dasyhelea">Dasyhelea</tp:taxon-name-part> <tp:taxon-name-part taxon-name-part-type="species" reg="pratensis">pratensis</tp:taxon-name-part></tp:taxon-name><comment> Goetghebuer, 1920 [<xref ref-type="bibr" rid="B5578067">Goetghebuer 1920</xref>: 44]. Type locality: Belgium.</comment></tp:nomenclature-citation><tp:nomenclature-citation><tp:taxon-name><tp:taxon-name-part taxon-name-part-type="genus" reg="Dasyhelea">Dasyhelea</tp:taxon-name-part> <tp:taxon-name-part taxon-name-part-type="species" reg="bihamata">bihamata</tp:taxon-name-part></tp:taxon-name><comment> Kieffer, 1923 [<xref ref-type="bibr" rid="B5578511">Kieffer 1923a</xref>: 667]. Type locality: Algeria.</comment></tp:nomenclature-citation><tp:nomenclature-citation><tp:taxon-name><tp:taxon-name-part taxon-name-part-type="genus" reg="Dasyhelea">Dasyhelea</tp:taxon-name-part> <tp:taxon-name-part taxon-name-part-type="species" reg="moascari">moascari</tp:taxon-name-part></tp:taxon-name><comment> Macfie, 1943 [<xref ref-type="bibr" rid="B5579076">Macfie 1943</xref>: 153]. Type locality: Egypt.</comment></tp:nomenclature-citation><tp:nomenclature-citation><tp:taxon-name><tp:taxon-name-part taxon-name-part-type="genus" reg="Dasyhelea">Dasyhelea</tp:taxon-name-part> <tp:taxon-name-part taxon-name-part-type="species" reg="densipilosa">densipilosa</tp:taxon-name-part></tp:taxon-name><comment> Tokunaga, 1963 [<xref ref-type="bibr" rid="B5591898">Tokunaga 1963</xref>: 41]. Type locality: Japan.</comment></tp:nomenclature-citation></tp:nomenclature-citation-list></tp:nomenclature><tp:treatment-sec sec-type="Distribution"><title>Distribution</title><p>AF: Yemen. PA: Afghanistan, Algeria, Andorra, Austria, Azerbaijan, Belgium, Bulgaria, Canary Is., China, Czech Republic, Egypt, Estonia, France, Georgia, Germany, Great Britain, Hungary, Iran, Japan, Lithuania, The Netherlands, Norway, Poland, Romania, Russia, Spain, Sweden, Switzerland, Ukraine.</p><p>Local distribution in Egypt: Eastern Desert: Ismailia (Moascar). Lower Nile Valley &amp; Delta: EI-Qanatir, EI-Mansoura, Marsafa. Western Desert: EI-Bustan (Beheira).</p><p>Dates of collection in Egypt: February, April, August and November.</p></tp:treatment-sec><ref-list><ref id="B5592067"><element-citation xmlns:xlink="http://www.w3.org/1999/xlink" publication-type="article" xlink:type="simple"><person-group person-group-type="author"><name name-style="western"><surname>Winnertz</surname><given-names>Joh.</given-names></name></person-group><year>1852</year><article-title>Beitrag zur Kenntniss der Gattung <italic><tp:taxon-name><tp:taxon-name-part taxon-name-part-type="genus" reg="Ceratopogon">Ceratopogon</tp:taxon-name-part></tp:taxon-name></italic> Meigen</article-title><source>Linnaea Entomologica</source><volume>6</volume><fpage>1</fpage><lpage>80</lpage><pub-id pub-id-type="doi">10.5962/bhl.title.14229</pub-id></element-citation></ref><ref id="B5578337"><element-citation xmlns:xlink="http://www.w3.org/1999/xlink" publication-type="article" xlink:type="simple"><person-group person-group-type="author"><name name-style="western"><surname>Kieffer</surname><given-names>J. J.</given-names></name></person-group><year>1913</year><article-title>Nouvelle contribution a la connaissance des tendpédides d'Allemagne</article-title><source>Bulletin de la Société d'Histoire Naturelle de Metz</source><volume>28</volume><fpage>37</fpage><lpage>44</lpage></element-citation></ref><ref id="B5578441"><element-citation xmlns:xlink="http://www.w3.org/1999/xlink" publication-type="article" xlink:type="simple"><person-group person-group-type="author"><name name-style="western"><surname>Kieffer</surname><given-names>J. J.</given-names></name></person-group><year>1918</year><article-title>Beschreibung neuer, auf Lazarettschiffen des östlichen Kriegsschauplatzes und bei Ignalino in Litauen von Dr. W. Horn gesammelter Chironomiden, mit Uebersichtstabellen einiger Gruppen von paläarktischen Arten (Dipt.)</article-title><source>Entomologische Mitteilungen 7: 35-53, 94-110, 163-170, 177-188</source></element-citation></ref><ref id="B5578451"><element-citation xmlns:xlink="http://www.w3.org/1999/xlink" publication-type="article" xlink:type="simple"><person-group person-group-type="author"><name name-style="western"><surname>Kieffer</surname><given-names>J. J.</given-names></name></person-group><year>1919</year><article-title>Chironomides d'Europe conservés au Musée National Hongrois de Budapest</article-title><source>Annales Historico-Naturales Musei Nationalis Hungarici</source><volume>17</volume><fpage>1</fpage><lpage>160</lpage></element-citation></ref><ref id="B5578067"><element-citation xmlns:xlink="http://www.w3.org/1999/xlink" publication-type="article" xlink:type="simple"><person-group person-group-type="author"><name name-style="western"><surname>Goetghebuer</surname><given-names>Maurice.</given-names></name></person-group><year>1920</year><article-title><tp:taxon-name><tp:taxon-name-part taxon-name-part-type="subfamily">Ceratopogoninae</tp:taxon-name-part></tp:taxon-name> de Belgique, par le dr M. Goetghebuer.</article-title><source>Mémoires du Musée Royal d'Histoire Naturelle de Belgique</source><volume>8</volume><issue>3</issue><fpage>1</fpage><lpage>116</lpage><pub-id pub-id-type="doi">10.5962/bhl.title.10099</pub-id></element-citation></ref><ref id="B5578511"><element-citation xmlns:xlink="http://www.w3.org/1999/xlink" publication-type="article" xlink:type="simple"><person-group person-group-type="author"><name name-style="western"><surname>Kieffer</surname><given-names>J. J.</given-names></name></person-group><year>1923</year><article-title>Ceratopogonines recueillis au Sahara Constantinois</article-title><source>Archives de l'Institut Pasteur Algérie</source><volume>1</volume><fpage>654</fpage><lpage>683</lpage></element-citation></ref><ref id="B5579076"><element-citation xmlns:xlink="http://www.w3.org/1999/xlink" publication-type="article" xlink:type="simple"><person-group person-group-type="author"><name name-style="western"><surname>Macfie</surname><given-names>J. W. S.</given-names></name></person-group><year>1943</year><article-title><tp:taxon-name><tp:taxon-name-part taxon-name-part-type="family">Ceratopogonidae</tp:taxon-name-part></tp:taxon-name> (<tp:taxon-name><tp:taxon-name-part taxon-name-part-type="order">Diptera</tp:taxon-name-part></tp:taxon-name>) from Egypt</article-title><source>Proceedings of the Royal Entomological Society of London. Series B, Taxonomy</source><volume>12</volume><fpage>145</fpage><lpage>159</lpage><pub-id pub-id-type="doi">10.1111/j.1365-3113.1943.tb00763.x</pub-id></element-citation></ref><ref id="B5591898"><element-citation xmlns:xlink="http://www.w3.org/1999/xlink" publication-type="article" xlink:type="simple"><person-group person-group-type="author"><name name-style="western"><surname>Tokunaga</surname><given-names>M.</given-names></name></person-group><year>1963</year><article-title>Some Japanese biting midges breeding in paddy-field water (<tp:taxon-name><tp:taxon-name-part taxon-name-part-type="order">Diptera</tp:taxon-name-part></tp:taxon-name>, <tp:taxon-name><tp:taxon-name-part taxon-name-part-type="family">Ceratopogonidae</tp:taxon-name-part></tp:taxon-name>). 15: 37-49.</article-title><source>Scientific Reports of the Kyoto Prefectural University, Agriculture</source><volume>15</volume><fpage>37</fpage><lpage>49</lpage></element-citation></ref></ref-list></tp:taxon-treatment>
