# Supplementary material for: Biting midges of Egypt (Diptera: Ceratopogonidae)
Source: Biodivers Data J. 2020 Apr 29;8:e52357. doi: 10.3897/BDJ.8.e52357 (PMC7203177; doi:10.3897/BDJ.8.e52357)
Supplement: XML Treatment for Culicoides [file BDJ.8.e52357-treatment42.xml]

<!DOCTYPE tp:taxon-treatment
  PUBLIC "-//TaxonX//DTD Taxonomic Treatment Publishing DTD v0 20100105//EN" "tax-treatment-NSO.dtd">
<tp:taxon-treatment xmlns:tp="http://www.plazi.org/taxpub"><tp:treatment-meta><mixed-citation publication-type="journal"><person-group><name><surname>El-Hawagry</surname><given-names>Magdi S.</given-names></name><name><surname>El-Azab</surname><given-names>Salah El-Din A.</given-names></name><name><surname>Abdel-Dayem</surname><given-names>Mahmoud S.</given-names></name><name><surname>Al Dhafer</surname><given-names>Hathal M.</given-names></name></person-group><article-title>Biting midges of Egypt (<tp:taxon-name><tp:taxon-name-part taxon-name-part-type="order">Diptera</tp:taxon-name-part></tp:taxon-name>: <tp:taxon-name><tp:taxon-name-part taxon-name-part-type="family">Ceratopogonidae</tp:taxon-name-part></tp:taxon-name>)</article-title><source>Biodivers Data J</source><day>29</day><month>4</month><year>2020</year><volume>8</volume><pub-id pub-id-type="doi">10.3897/BDJ.8.e52357</pub-id></mixed-citation></tp:treatment-meta><tp:nomenclature><tp:taxon-name>
              <object-id xmlns:xlink="http://www.w3.org/1999/xlink" content-type="arpha" xlink:type="simple">3341A8B7-1FC6-5C9A-B16D-E3F23C3F6203</object-id>
              <tp:taxon-name-part taxon-name-part-type="genus">Culicoides</tp:taxon-name-part>
              <object-id xmlns:xlink="http://www.w3.org/1999/xlink" xlink:type="simple" object-id-type="GBIF">https://www.gbif.org/species/9951338</object-id>
            </tp:taxon-name><tp:taxon-authority>Latreille, 1809</tp:taxon-authority><tp:nomenclature-citation-list><tp:nomenclature-citation><tp:taxon-name>
                  <tp:taxon-name-part taxon-name-part-type="genus">Culicoides</tp:taxon-name-part>
                </tp:taxon-name><comment><bold><italic><tp:taxon-name><tp:taxon-name-part taxon-name-part-type="genus" reg="Culicoides">Culicoides</tp:taxon-name-part></tp:taxon-name></italic></bold> Latreille, 1809 [<xref ref-type="bibr" rid="B5578641">Latreille 1809</xref>: 251]. Type species: <italic><tp:taxon-name><tp:taxon-name-part taxon-name-part-type="genus" reg="Culicoides">Culicoides</tp:taxon-name-part> <tp:taxon-name-part taxon-name-part-type="species" reg="punctatus">punctatus</tp:taxon-name-part></tp:taxon-name></italic> Latreille, by monotypy.</comment></tp:nomenclature-citation><tp:nomenclature-citation><tp:taxon-name>
                  <tp:taxon-name-part taxon-name-part-type="genus" reg="Padrosia">Padrosia</tp:taxon-name-part>
                </tp:taxon-name><comment> Rafinesque, 1815 [<italic><xref ref-type="bibr" rid="B5579306">Rafinesque 1815</xref></italic>: 130], unnecessary new name for <italic><tp:taxon-name><tp:taxon-name-part taxon-name-part-type="genus" reg="Culicoides">Culicoides</tp:taxon-name-part></tp:taxon-name></italic> Latreille. Type species: <italic><tp:taxon-name><tp:taxon-name-part taxon-name-part-type="genus" reg="Culicoides">Culicoides</tp:taxon-name-part> <tp:taxon-name-part taxon-name-part-type="species" reg="punctatus">punctatus</tp:taxon-name-part></tp:taxon-name></italic> Latreille, automatic.</comment></tp:nomenclature-citation><tp:nomenclature-citation><tp:taxon-name>
                  <tp:taxon-name-part taxon-name-part-type="genus" reg="Oecacta">Oecacta</tp:taxon-name-part>
                </tp:taxon-name><comment> Poey, 1853 [<italic><xref ref-type="bibr" rid="B5579278">Poey 1853</xref></italic>: 238]. Type species: <italic><tp:taxon-name><tp:taxon-name-part taxon-name-part-type="genus" reg="Oecacta">Oecacta</tp:taxon-name-part> <tp:taxon-name-part taxon-name-part-type="species" reg="furens">furens</tp:taxon-name-part></tp:taxon-name></italic> Poey, by monotypy.</comment></tp:nomenclature-citation><tp:nomenclature-citation><tp:taxon-name>
                  <tp:taxon-name-part taxon-name-part-type="genus" reg="Psychophaena">Psychophaena</tp:taxon-name-part>
                </tp:taxon-name><comment> Philippi, 1865 [<italic><xref ref-type="bibr" rid="B5579268">Philippi 1865</xref></italic>: 628]. Type species: <italic><tp:taxon-name><tp:taxon-name-part taxon-name-part-type="genus" reg="Psychophaena">Psychophaena</tp:taxon-name-part> <tp:taxon-name-part taxon-name-part-type="species" reg="pictipennis">pictipennis</tp:taxon-name-part></tp:taxon-name></italic> Philippi (= <italic><tp:taxon-name><tp:taxon-name-part taxon-name-part-type="genus" reg="Culicoides">Culicoides</tp:taxon-name-part> <tp:taxon-name-part taxon-name-part-type="species" reg="venezuelensis">venezuelensis</tp:taxon-name-part></tp:taxon-name></italic> Ortiz and Mirsa), by monotypy.</comment></tp:nomenclature-citation><tp:nomenclature-citation><tp:taxon-name>
                  <tp:taxon-name-part taxon-name-part-type="genus" reg="Haematomyidium">Haematomyidium</tp:taxon-name-part>
                </tp:taxon-name><comment> Goeldi, 1905 [<italic><xref ref-type="bibr" rid="B5578047">Goeldi 1905</xref></italic>: 137]. Type species: <italic><tp:taxon-name><tp:taxon-name-part taxon-name-part-type="genus" reg="Haematomyidium">Haematomyidium</tp:taxon-name-part> <tp:taxon-name-part taxon-name-part-type="species" reg="paraense">paraense</tp:taxon-name-part></tp:taxon-name></italic> Goeldi, by original designation.</comment></tp:nomenclature-citation><tp:nomenclature-citation><tp:taxon-name>
                  <tp:taxon-name-part taxon-name-part-type="genus" reg="Cotocripus">Cotocripus</tp:taxon-name-part>
                </tp:taxon-name><comment> Brèthes, 1912 [<italic><xref ref-type="bibr" rid="B5576905">Brèthes 1912</xref></italic>, 1912: 451]. Type species: <italic><tp:taxon-name><tp:taxon-name-part taxon-name-part-type="genus" reg="Cotocripus">Cotocripus</tp:taxon-name-part> <tp:taxon-name-part taxon-name-part-type="species" reg="caridei">caridei</tp:taxon-name-part></tp:taxon-name></italic> Brèthes, by monotypy.</comment></tp:nomenclature-citation><tp:nomenclature-citation><tp:taxon-name>
                  <tp:taxon-name-part taxon-name-part-type="genus" reg="Oxyhelea">Oxyhelea</tp:taxon-name-part>
                </tp:taxon-name><comment> Kieffer, 1921 [<italic><xref ref-type="bibr" rid="B5578461">Kieffer 1921a</xref></italic>: 14]. Type species: <italic><tp:taxon-name><tp:taxon-name-part taxon-name-part-type="genus" reg="Culicoides">Culicoides</tp:taxon-name-part> <tp:taxon-name-part taxon-name-part-type="species" reg="dentatus">dentatus</tp:taxon-name-part></tp:taxon-name></italic> Kieffer, by monotypy.</comment></tp:nomenclature-citation><tp:nomenclature-citation><tp:taxon-name>
                  <tp:taxon-name-part taxon-name-part-type="genus" reg="Diplosella">Diplosella</tp:taxon-name-part>
                </tp:taxon-name><comment> Kieffer, 1921 [<italic><xref ref-type="bibr" rid="B5578471">Kieffer 1921b</xref></italic>: 113]. Type species: <italic><tp:taxon-name><tp:taxon-name-part taxon-name-part-type="genus" reg="Culicoides">Culicoides</tp:taxon-name-part> <tp:taxon-name-part taxon-name-part-type="species" reg="sergenti">sergenti</tp:taxon-name-part></tp:taxon-name></italic> Kieffer, by monotypy.</comment></tp:nomenclature-citation><tp:nomenclature-citation><tp:taxon-name>
                  <tp:taxon-name-part taxon-name-part-type="genus" reg="Haemophoructus">Haemophoructus</tp:taxon-name-part>
                </tp:taxon-name><comment> Macfie, 1925 [<italic><xref ref-type="bibr" rid="B5579036">Macfie 1925</xref></italic>: 349]. Type species: <italic><tp:taxon-name><tp:taxon-name-part taxon-name-part-type="genus" reg="Haemophoructus">Haemophoructus</tp:taxon-name-part> <tp:taxon-name-part taxon-name-part-type="species" reg="maculipennis">maculipennis</tp:taxon-name-part></tp:taxon-name></italic> Macfie, by monotypy.</comment></tp:nomenclature-citation><tp:nomenclature-citation><tp:taxon-name>
                  <tp:taxon-name-part taxon-name-part-type="genus" reg="Prosapelma">Prosapelma</tp:taxon-name-part>
                </tp:taxon-name><comment> Kieffer, 1925 [<italic><xref ref-type="bibr" rid="B5578551">Kieffer 1925a</xref></italic>: 417]. Type species: <italic><tp:taxon-name><tp:taxon-name-part taxon-name-part-type="genus" reg="Prosapelma">Prosapelma</tp:taxon-name-part> <tp:taxon-name-part taxon-name-part-type="species" reg="cinerea">cinerea</tp:taxon-name-part></tp:taxon-name></italic> Kieffer, by original designation.</comment></tp:nomenclature-citation><tp:nomenclature-citation><tp:taxon-name>
                  <tp:taxon-name-part taxon-name-part-type="genus" reg="Synhelea">Synhelea</tp:taxon-name-part>
                </tp:taxon-name><comment> Kieffer, 1925 [<italic><xref ref-type="bibr" rid="B5578551">Kieffer 1925a</xref></italic>: 423]. Type species: <italic><tp:taxon-name><tp:taxon-name-part taxon-name-part-type="genus" reg="Culicoides">Culicoides</tp:taxon-name-part> <tp:taxon-name-part taxon-name-part-type="species" reg="tropicalis">tropicalis</tp:taxon-name-part></tp:taxon-name></italic> Kieffer, by subsequent designation of <xref ref-type="bibr" rid="B5598296">Wirth et al. (1980)</xref>.</comment></tp:nomenclature-citation><tp:nomenclature-citation><tp:taxon-name>
                  <tp:taxon-name-part taxon-name-part-type="genus" reg="Hoffmania">Hoffmania</tp:taxon-name-part>
                </tp:taxon-name><comment> Fox, 1948 [<italic><xref ref-type="bibr" rid="B5577969">Fox 1948</xref></italic>: 21]. Type species: <italic><tp:taxon-name><tp:taxon-name-part taxon-name-part-type="genus" reg="Culicoides">Culicoides</tp:taxon-name-part> <tp:taxon-name-part taxon-name-part-type="species" reg="inamollae">inamollae</tp:taxon-name-part></tp:taxon-name></italic> Fox and Hoffman (= <italic><tp:taxon-name><tp:taxon-name-part taxon-name-part-type="genus" reg="Culicoides">Culicoides</tp:taxon-name-part> <tp:taxon-name-part taxon-name-part-type="species" reg="insignis">insignis</tp:taxon-name-part></tp:taxon-name></italic> Lutz), by original designation.</comment></tp:nomenclature-citation><tp:nomenclature-citation><tp:taxon-name>
                  <tp:taxon-name-part taxon-name-part-type="genus" reg="Beltranmyia">Beltranmyia</tp:taxon-name-part>
                </tp:taxon-name><comment> Vargas, 1953 [<italic><xref ref-type="bibr" rid="B5591918">Vargas 1953</xref></italic>: 34]. Type species: <italic><tp:taxon-name><tp:taxon-name-part taxon-name-part-type="genus" reg="Culicoides">Culicoides</tp:taxon-name-part> <tp:taxon-name-part taxon-name-part-type="species" reg="crepuscularis">crepuscularis</tp:taxon-name-part></tp:taxon-name></italic> Malloch, by original designation.</comment></tp:nomenclature-citation><tp:nomenclature-citation><tp:taxon-name>
                  <tp:taxon-name-part taxon-name-part-type="genus" reg="Selfia">Selfia</tp:taxon-name-part>
                </tp:taxon-name><comment> Khalaf, 1954 [<italic><xref ref-type="bibr" rid="B5578233">Khalaf 1954</xref></italic>: 38]. Type species: <italic><tp:taxon-name><tp:taxon-name-part taxon-name-part-type="genus" reg="Culicoides">Culicoides</tp:taxon-name-part> <tp:taxon-name-part taxon-name-part-type="species" reg="hieroglyphicus">hieroglyphicus</tp:taxon-name-part></tp:taxon-name></italic> Malloch, by original designation.</comment></tp:nomenclature-citation><tp:nomenclature-citation><tp:taxon-name>
                  <tp:taxon-name-part taxon-name-part-type="genus" reg="Monoculicoides">Monoculicoides</tp:taxon-name-part>
                </tp:taxon-name><comment> Khalaf, 1954 [<italic><xref ref-type="bibr" rid="B5578233">Khalaf 1954</xref></italic>: 39]. Type species: <italic><tp:taxon-name><tp:taxon-name-part taxon-name-part-type="genus" reg="Ceratopogon">Ceratopogon</tp:taxon-name-part> <tp:taxon-name-part taxon-name-part-type="species" reg="nubeculosus">nubeculosus</tp:taxon-name-part></tp:taxon-name></italic> Meigen, by original designation.</comment></tp:nomenclature-citation><tp:nomenclature-citation><tp:taxon-name>
                  <tp:taxon-name-part taxon-name-part-type="genus" reg="Macfiella">Macfiella</tp:taxon-name-part>
                </tp:taxon-name><comment> Fox, 1955 [<italic><xref ref-type="bibr" rid="B5577979">Fox 1955</xref></italic>: 217]. Type species: <italic><tp:taxon-name><tp:taxon-name-part taxon-name-part-type="genus" reg="Ceratopogon">Ceratopogon</tp:taxon-name-part> <tp:taxon-name-part taxon-name-part-type="species" reg="phlebotomus">phlebotomus</tp:taxon-name-part></tp:taxon-name></italic> Williston, by original designation.</comment></tp:nomenclature-citation><tp:nomenclature-citation><tp:taxon-name>
                  <tp:taxon-name-part taxon-name-part-type="genus" reg="Avaritia">Avaritia</tp:taxon-name-part>
                </tp:taxon-name><comment> Fox, 1955 [<italic><xref ref-type="bibr" rid="B5577979">Fox 1955</xref></italic>: 218]. Type species: <italic><tp:taxon-name><tp:taxon-name-part taxon-name-part-type="genus" reg="Ceratopogon">Ceratopogon</tp:taxon-name-part> <tp:taxon-name-part taxon-name-part-type="species" reg="obsoletus">obsoletus</tp:taxon-name-part></tp:taxon-name></italic> Meigen, by original designation.</comment></tp:nomenclature-citation><tp:nomenclature-citation><tp:taxon-name>
                  <tp:taxon-name-part taxon-name-part-type="genus" reg="Trithecoides">Trithecoides</tp:taxon-name-part>
                </tp:taxon-name><comment> Wirth and Hubert, 1959 [<italic><xref ref-type="bibr" rid="B5598276">Wirth and Hubert 1959</xref></italic>: 2]. Type species: <italic><tp:taxon-name><tp:taxon-name-part taxon-name-part-type="genus" reg="Culicoides">Culicoides</tp:taxon-name-part> <tp:taxon-name-part taxon-name-part-type="species" reg="flaviscutatus">flaviscutatus</tp:taxon-name-part></tp:taxon-name></italic> Wirth and Hubert, by original designation.</comment></tp:nomenclature-citation><tp:nomenclature-citation><tp:taxon-name>
                  <tp:taxon-name-part taxon-name-part-type="genus" reg="Anilomyia">Anilomyia</tp:taxon-name-part>
                </tp:taxon-name><comment> Vargas, 1960 [<italic><xref ref-type="bibr" rid="B5591928">Vargas 1960</xref></italic>: 37]. Type species: <italic><tp:taxon-name><tp:taxon-name-part taxon-name-part-type="genus" reg="Culicoides">Culicoides</tp:taxon-name-part> <tp:taxon-name-part taxon-name-part-type="species" reg="covagarciai">covagarciai</tp:taxon-name-part></tp:taxon-name></italic> Ortiz, by original designation.</comment></tp:nomenclature-citation><tp:nomenclature-citation><tp:taxon-name>
                  <tp:taxon-name-part taxon-name-part-type="genus" reg="Drymodesmyia">Drymodesmyia</tp:taxon-name-part>
                </tp:taxon-name><comment> Vargas, 1960 [<italic><xref ref-type="bibr" rid="B5591928">Vargas 1960</xref></italic>: 40]. Type species: <italic><tp:taxon-name><tp:taxon-name-part taxon-name-part-type="genus" reg="Culicoides">Culicoides</tp:taxon-name-part> <tp:taxon-name-part taxon-name-part-type="species" reg="copiosus">copiosus</tp:taxon-name-part></tp:taxon-name></italic> Root and Hoffman, by original designation.</comment></tp:nomenclature-citation><tp:nomenclature-citation><tp:taxon-name>
                  <tp:taxon-name-part taxon-name-part-type="genus" reg="Diphaomyia">Diphaomyia</tp:taxon-name-part>
                </tp:taxon-name><comment> Vargas, 1960 [<italic><xref ref-type="bibr" rid="B5591928">Vargas 1960</xref></italic>: 40]. Type species: <italic><tp:taxon-name><tp:taxon-name-part taxon-name-part-type="genus" reg="Culicoides">Culicoides</tp:taxon-name-part> <tp:taxon-name-part taxon-name-part-type="species" reg="baueri">baueri</tp:taxon-name-part></tp:taxon-name></italic> Hoffman, by original designation.</comment></tp:nomenclature-citation><tp:nomenclature-citation><tp:taxon-name>
                  <tp:taxon-name-part taxon-name-part-type="genus" reg="Glaphiromyia">Glaphiromyia</tp:taxon-name-part>
                </tp:taxon-name><comment> Vargas, 1960 [<italic><xref ref-type="bibr" rid="B5591928">Vargas 1960</xref></italic>: 41]. Type species: <italic><tp:taxon-name><tp:taxon-name-part taxon-name-part-type="genus" reg="Culicoides">Culicoides</tp:taxon-name-part> <tp:taxon-name-part taxon-name-part-type="species" reg="scopus">scopus</tp:taxon-name-part></tp:taxon-name></italic> Root and Hoffman, by original designation.</comment></tp:nomenclature-citation><tp:nomenclature-citation><tp:taxon-name>
                  <tp:taxon-name-part taxon-name-part-type="genus" reg="Mataemyia">Mataemyia</tp:taxon-name-part>
                </tp:taxon-name><comment> Vargas, 1960 [<italic><xref ref-type="bibr" rid="B5591928">Vargas 1960</xref></italic>: 43]. Type species: <italic><tp:taxon-name><tp:taxon-name-part taxon-name-part-type="genus" reg="Culicoides">Culicoides</tp:taxon-name-part> <tp:taxon-name-part taxon-name-part-type="species" reg="mojingaensis">mojingaensis</tp:taxon-name-part></tp:taxon-name></italic> Wirth and Blanton, by original designation.</comment></tp:nomenclature-citation><tp:nomenclature-citation><tp:taxon-name>
                  <tp:taxon-name-part taxon-name-part-type="genus" reg="Meijerehelea">Meijerehelea</tp:taxon-name-part>
                </tp:taxon-name><comment> Wirth and Hubert, 1961 [<italic><xref ref-type="bibr" rid="B5598286">Wirth and Hubert 1961</xref></italic>: 23]. Type species: <italic><tp:taxon-name><tp:taxon-name-part taxon-name-part-type="genus" reg="Ceratopogon">Ceratopogon</tp:taxon-name-part> <tp:taxon-name-part taxon-name-part-type="species" reg="guttifer">guttifer</tp:taxon-name-part></tp:taxon-name></italic> de Meijere, by original designation.</comment></tp:nomenclature-citation><tp:nomenclature-citation><tp:taxon-name>
                  <tp:taxon-name-part taxon-name-part-type="genus" reg="Pontoculicoides">Pontoculicoides</tp:taxon-name-part>
                </tp:taxon-name><comment> Remm, 1968 [<xref ref-type="bibr" rid="B5585555">Remm and Zhogolev 1968</xref>: 840]. Type species: <italic><tp:taxon-name><tp:taxon-name-part taxon-name-part-type="genus" reg="Culicoides">Culicoides</tp:taxon-name-part> <tp:taxon-name-part taxon-name-part-type="species" reg="tauricus">tauricus</tp:taxon-name-part></tp:taxon-name></italic> Gutsevich, by original designation.</comment></tp:nomenclature-citation><tp:nomenclature-citation><tp:taxon-name>
                  <tp:taxon-name-part taxon-name-part-type="genus" reg="Callotia">Callotia</tp:taxon-name-part>
                </tp:taxon-name><comment> Vargas and Kremer, 1972 [<xref ref-type="bibr" rid="B5591948">Vargas and Kremer 1972</xref>: 242]. Type species: <italic><tp:taxon-name><tp:taxon-name-part taxon-name-part-type="genus" reg="Culicoides">Culicoides</tp:taxon-name-part> <tp:taxon-name-part taxon-name-part-type="species" reg="saevus">saevus</tp:taxon-name-part></tp:taxon-name></italic> Kieffer, by original designation.</comment></tp:nomenclature-citation><tp:nomenclature-citation><tp:taxon-name>
                  <tp:taxon-name-part taxon-name-part-type="genus" reg="Wirthomyia">Wirthomyia</tp:taxon-name-part>
                </tp:taxon-name><comment> Vargas, 1973 [<italic><xref ref-type="bibr" rid="B5591938">Vargas 1973</xref></italic>: 112]. Type species: <italic><tp:taxon-name><tp:taxon-name-part taxon-name-part-type="genus" reg="Culicoides">Culicoides</tp:taxon-name-part> <tp:taxon-name-part taxon-name-part-type="species" reg="segnis">segnis</tp:taxon-name-part></tp:taxon-name></italic> Campbell and Pelham Clinton, by original designation.</comment></tp:nomenclature-citation><tp:nomenclature-citation><tp:taxon-name>
                  <tp:taxon-name-part taxon-name-part-type="genus" reg="Sensiculicoides">Sensiculicoides</tp:taxon-name-part>
                </tp:taxon-name><comment> Shevchenko, 1977 [<italic><xref ref-type="bibr" rid="B5585615">Shevchenko 1977</xref></italic>: 133]. Type species: <italic><tp:taxon-name><tp:taxon-name-part taxon-name-part-type="genus" reg="Ceratopogon">Ceratopogon</tp:taxon-name-part> <tp:taxon-name-part taxon-name-part-type="species" reg="pictipennis">pictipennis</tp:taxon-name-part></tp:taxon-name></italic> Staeger, by original designation.</comment></tp:nomenclature-citation><tp:nomenclature-citation><tp:taxon-name>
                  <tp:taxon-name-part taxon-name-part-type="genus" reg="Remmia">Remmia</tp:taxon-name-part>
                </tp:taxon-name><comment> Glukhova, 1977 [<italic><xref ref-type="bibr" rid="B5578027">Glukhova 1977</xref></italic>: 116]. Type species: <italic><tp:taxon-name><tp:taxon-name-part taxon-name-part-type="genus" reg="Ceratopogon">Ceratopogon</tp:taxon-name-part> <tp:taxon-name-part taxon-name-part-type="species" reg="schultzei">schultzei</tp:taxon-name-part></tp:taxon-name></italic> Enderlein, by original designation.</comment></tp:nomenclature-citation><tp:nomenclature-citation><tp:taxon-name>
                  <tp:taxon-name-part taxon-name-part-type="genus" reg="Silvaticulicoides">Silvaticulicoides</tp:taxon-name-part>
                </tp:taxon-name><comment> Glukhova, 1977 [<italic><xref ref-type="bibr" rid="B5578027">Glukhova 1977</xref></italic>: 117]. Type species: <italic><tp:taxon-name><tp:taxon-name-part taxon-name-part-type="genus" reg="Ceratopogon">Ceratopogon</tp:taxon-name-part> <tp:taxon-name-part taxon-name-part-type="species" reg="fascipennis">fascipennis</tp:taxon-name-part></tp:taxon-name></italic> Staeger, by original designation.</comment></tp:nomenclature-citation><tp:nomenclature-citation><tp:taxon-name>
                  <tp:taxon-name-part taxon-name-part-type="genus" reg="Neoculicoides">Neoculicoides</tp:taxon-name-part>
                </tp:taxon-name><comment> Boorman and Lane, 1979 [<italic><xref ref-type="bibr" rid="B5576759">Boorman and Lane 1979</xref></italic>: 327], preoccupied by <italic><tp:taxon-name><tp:taxon-name-part taxon-name-part-type="genus" reg="Neoculicoides">Neoculicoides</tp:taxon-name-part></tp:taxon-name></italic> Pierce, 1966. Type species: <italic><tp:taxon-name><tp:taxon-name-part taxon-name-part-type="genus" reg="Neoculicoides">Neoculicoides</tp:taxon-name-part> <tp:taxon-name-part taxon-name-part-type="species" reg="taylori">taylori</tp:taxon-name-part></tp:taxon-name></italic> Boorman and Lane, by original designation.</comment></tp:nomenclature-citation><tp:nomenclature-citation><tp:taxon-name>
                  <tp:taxon-name-part taxon-name-part-type="genus" reg="Nullicella">Nullicella</tp:taxon-name-part>
                </tp:taxon-name><comment> Lee, 1982 [<italic><xref ref-type="bibr" rid="B5578650">Lee 1982</xref></italic>: 165]. Type species: <italic><tp:taxon-name><tp:taxon-name-part taxon-name-part-type="genus" reg="Culicoides">Culicoides</tp:taxon-name-part> <tp:taxon-name-part taxon-name-part-type="species" reg="lasaensis">lasaensis</tp:taxon-name-part></tp:taxon-name></italic> Lee, (by original designation).</comment></tp:nomenclature-citation><tp:nomenclature-citation><tp:taxon-name>
                  <tp:taxon-name-part taxon-name-part-type="genus" reg="Sinocoides">Sinocoides</tp:taxon-name-part>
                </tp:taxon-name><comment> Chu, 1983 [<italic><xref ref-type="bibr" rid="B5577253">Chu 1983</xref></italic>: 26]. Type species: <italic><tp:taxon-name><tp:taxon-name-part taxon-name-part-type="genus" reg="Culicoides">Culicoides</tp:taxon-name-part> <tp:taxon-name-part taxon-name-part-type="species" reg="hamiensis">hamiensis</tp:taxon-name-part></tp:taxon-name></italic> Chu, Qian and Ma, by original designation.</comment></tp:nomenclature-citation><tp:nomenclature-citation><tp:taxon-name>
                  <tp:taxon-name-part taxon-name-part-type="genus" reg="Jilinocoides">Jilinocoides</tp:taxon-name-part>
                </tp:taxon-name><comment> Chu, 1983 [<italic><xref ref-type="bibr" rid="B5577253">Chu 1983</xref></italic>: 28]. Type species: <italic><tp:taxon-name><tp:taxon-name-part taxon-name-part-type="genus" reg="Culicoides">Culicoides</tp:taxon-name-part> <tp:taxon-name-part taxon-name-part-type="species" reg="dunhuaensis">dunhuaensis</tp:taxon-name-part></tp:taxon-name></italic> Chu, by original designation.</comment></tp:nomenclature-citation><tp:nomenclature-citation><tp:taxon-name>
                  <tp:taxon-name-part taxon-name-part-type="genus" reg="Amossovia">Amossovia</tp:taxon-name-part>
                </tp:taxon-name><comment> Glukhova, 1989 [<italic><xref ref-type="bibr" rid="B5578037">Glukhova 1989</xref></italic>: 226]. Type species: <italic><tp:taxon-name><tp:taxon-name-part taxon-name-part-type="genus" reg="Culicoides">Culicoides</tp:taxon-name-part> <tp:taxon-name-part taxon-name-part-type="species" reg="dendrophilus">dendrophilus</tp:taxon-name-part></tp:taxon-name></italic> Amosova, by original designation.</comment></tp:nomenclature-citation><tp:nomenclature-citation><tp:taxon-name>
                  <tp:taxon-name-part taxon-name-part-type="genus" reg="Silvicola">Silvicola</tp:taxon-name-part>
                </tp:taxon-name><comment> Mirzaeva and Isaev, 1990 [<italic><xref ref-type="bibr" rid="B5579145">Mirzaeva and Isaev 1990</xref></italic>: 98]. Type species: <italic><tp:taxon-name><tp:taxon-name-part taxon-name-part-type="genus" reg="Culicoides">Culicoides</tp:taxon-name-part> <tp:taxon-name-part taxon-name-part-type="species" reg="grisescens">grisescens</tp:taxon-name-part></tp:taxon-name></italic> Edwards, by original designation.</comment></tp:nomenclature-citation><tp:nomenclature-citation><tp:taxon-name>
                  <tp:taxon-name-part taxon-name-part-type="genus" reg="Tokunagahelea">Tokunagahelea</tp:taxon-name-part>
                </tp:taxon-name><comment> Dyce and Meiswinkel, 1995 [<italic><xref ref-type="bibr" rid="B5577458">Dyce and Meiswinkel 1995</xref></italic>: 131]. Type species: <italic><tp:taxon-name><tp:taxon-name-part taxon-name-part-type="genus" reg="Culicoides">Culicoides</tp:taxon-name-part> <tp:taxon-name-part taxon-name-part-type="species" reg="mikros">mikros</tp:taxon-name-part></tp:taxon-name></italic> Dyce and Meiswinkel, by original designation.</comment></tp:nomenclature-citation><tp:nomenclature-citation><tp:taxon-name>
                  <tp:taxon-name-part taxon-name-part-type="genus" reg="Fastus">Fastus</tp:taxon-name-part>
                </tp:taxon-name><comment> Liu, 2005 [<xref ref-type="bibr" rid="B5598320">Yu et al. 2005</xref>: 1196]. Type species: <italic><tp:taxon-name><tp:taxon-name-part taxon-name-part-type="genus" reg="Culicoides">Culicoides</tp:taxon-name-part> <tp:taxon-name-part taxon-name-part-type="species" reg="alpigenus">alpigenus</tp:taxon-name-part></tp:taxon-name></italic> Yu and Liu, by original designation.</comment></tp:nomenclature-citation><tp:nomenclature-citation><tp:taxon-name>
                  <tp:taxon-name-part taxon-name-part-type="genus" reg="Marksomyia">Marksomyia</tp:taxon-name-part>
                </tp:taxon-name><comment> Bellis and Dyce, 2011 [<italic><xref ref-type="bibr" rid="B5576626">Bellis and Dyce 2011</xref></italic>: 36]. Type species: <italic><tp:taxon-name><tp:taxon-name-part taxon-name-part-type="genus" reg="Culicoides">Culicoides</tp:taxon-name-part> <tp:taxon-name-part taxon-name-part-type="species" reg="marksi">marksi</tp:taxon-name-part></tp:taxon-name></italic> Lee and Reye, by original designation.</comment></tp:nomenclature-citation><tp:nomenclature-citation><tp:taxon-name>
                  <tp:taxon-name-part taxon-name-part-type="genus" reg="Devalquia">Devalquia</tp:taxon-name-part>
                </tp:taxon-name><comment> Choufani and Nel, 2013 [<xref ref-type="bibr" rid="B5577217">Choufani et al. 2013</xref>: 75]. Type species: <italic><tp:taxon-name><tp:taxon-name-part taxon-name-part-type="genus" reg="Devalquia">Devalquia</tp:taxon-name-part> <tp:taxon-name-part taxon-name-part-type="species" reg="brisaci">brisaci</tp:taxon-name-part></tp:taxon-name></italic> Choufani &amp; Nel, 2013, by original designation.</comment></tp:nomenclature-citation></tp:nomenclature-citation-list></tp:nomenclature><ref-list><ref id="B5578641"><element-citation xmlns:xlink="http://www.w3.org/1999/xlink" publication-type="book" xlink:type="simple"><person-group person-group-type="author"><name name-style="western"><surname>Latreille</surname><given-names>P. A.</given-names></name></person-group><year>1809</year><source>Genera crustaceorum et insectorum secundum ordinem naturalem in familias disposita, iconibus exemplisque plurimis explicata</source><volume>4</volume><publisher-name>Paris and Strasbourg</publisher-name><publisher-loc>Paris and Strasbourg</publisher-loc><size units="page">399</size></element-citation></ref><ref id="B5579306"><element-citation xmlns:xlink="http://www.w3.org/1999/xlink" publication-type="book" xlink:type="simple"><person-group person-group-type="author"><name name-style="western"><surname>Rafinesque</surname><given-names>C. S.</given-names></name></person-group><year>1815</year><source>Analyse de la nature ou tableau de l'univers et des corps organisés. Le nature est mon guide, et Linnéus mon maitre</source><publisher-name>Privately published</publisher-name><publisher-loc>Palmero</publisher-loc><size units="page">224</size></element-citation></ref><ref id="B5579278"><element-citation xmlns:xlink="http://www.w3.org/1999/xlink" publication-type="article" xlink:type="simple"><person-group person-group-type="author"><name name-style="western"><surname>Poey</surname><given-names>Felipe</given-names></name></person-group><year>1853</year><article-title>Memórias sobre la historia natural de la Isla de Cuba, acompañadas de sumarios latinos y extractos en francés</article-title><source>Vol. 1. pt. 4. Havanna,</source><fpage>pp. 201</fpage><lpage>280</lpage><pub-id pub-id-type="doi">10.5962/bhl.title.2485</pub-id></element-citation></ref><ref id="B5579268"><element-citation xmlns:xlink="http://www.w3.org/1999/xlink" publication-type="article" xlink:type="simple"><person-group person-group-type="author"><name name-style="western"><surname>Philippi</surname><given-names>R. A.</given-names></name></person-group><year>1865</year><article-title>Aufzahlung der chilenischen Dipteren</article-title><source>Verhandlungen der Kaiserlich-Königlichen Zoologisch-Botanischen Gesellschaft in Wien</source><volume>15</volume><fpage>595</fpage><lpage>782</lpage></element-citation></ref><ref id="B5578047"><element-citation xmlns:xlink="http://www.w3.org/1999/xlink" publication-type="article" xlink:type="simple"><person-group person-group-type="author"><name name-style="western"><surname>Goeldi</surname><given-names>E.</given-names></name></person-group><year>1905</year><article-title>Os mosquitos no Pará. Reunião de quatro trabalhos sobre os mosquitos indigenas, principalmente as especies que molestam o homem</article-title><source>Memorias do Museu Goeldi (Museu Paraense) de Historia Natural e Ethnographie</source><volume>4</volume><fpage>1</fpage><lpage>154</lpage></element-citation></ref><ref id="B5576905"><element-citation xmlns:xlink="http://www.w3.org/1999/xlink" publication-type="article" xlink:type="simple"><person-group person-group-type="author"><name name-style="western"><surname>Brèthes</surname><given-names>J.</given-names></name></person-group><year>1912</year><article-title>Descripcion de un nuevo género y especie nueva de <tp:taxon-name><tp:taxon-name-part taxon-name-part-type="family">Chironomidae</tp:taxon-name-part></tp:taxon-name> (Dipt)</article-title><source>Anales del Museo Nacional de Buenos Aires</source><volume>15</volume><fpage>451</fpage><lpage>453</lpage></element-citation></ref><ref id="B5578461"><element-citation xmlns:xlink="http://www.w3.org/1999/xlink" publication-type="article" xlink:type="simple"><person-group person-group-type="author"><name name-style="western"><surname>Kieffer</surname><given-names>J. J.</given-names></name></person-group><year>1921</year><article-title>Chironomides de l'Afrique Équatoriale</article-title><source>Annales de la Société Entomologique de France</source><volume>90</volume><fpage>1</fpage><lpage>56</lpage></element-citation></ref><ref id="B5578471"><element-citation xmlns:xlink="http://www.w3.org/1999/xlink" publication-type="article" xlink:type="simple"><person-group person-group-type="author"><name name-style="western"><surname>Kieffer</surname><given-names>J. J.</given-names></name></person-group><year>1921</year><article-title>Sur quelques Diptères piqueurs de la tribu des <tp:taxon-name><tp:taxon-name-part taxon-name-part-type="subfamily">Ceratopogoninae</tp:taxon-name-part></tp:taxon-name></article-title><source>Archives de l'Institut Pasteur de l'Afrique du Nord</source><volume>1</volume><fpage>107</fpage><lpage>115</lpage></element-citation></ref><ref id="B5579036"><element-citation xmlns:xlink="http://www.w3.org/1999/xlink" publication-type="article" xlink:type="simple"><person-group person-group-type="author"><name name-style="western"><surname>Macfie</surname><given-names>J. W. S.</given-names></name></person-group><year>1925</year><article-title>A new blood-sucking midge from Singapore</article-title><source>Bulletin of Entomological Research</source><volume>15</volume><issue>4</issue><fpage>349</fpage><lpage>351</lpage><pub-id pub-id-type="doi">10.1017/s0007485300046332</pub-id></element-citation></ref><ref id="B5578551"><element-citation xmlns:xlink="http://www.w3.org/1999/xlink" publication-type="article" xlink:type="simple"><person-group person-group-type="author"><name name-style="western"><surname>Kieffer</surname><given-names>J. J.</given-names></name></person-group><year>1925</year><article-title>Nouveaux genres et nouvelles espèces de chironomides piqueurs</article-title><source>Archives de l'Institut Pasteur Algérie</source><volume>3</volume><fpage>405</fpage><lpage>430</lpage></element-citation></ref><ref id="B5598296"><element-citation xmlns:xlink="http://www.w3.org/1999/xlink" publication-type="chapter" xlink:type="simple"><person-group person-group-type="author"><name name-style="western"><surname>Wirth</surname><given-names>W. W.</given-names></name><name name-style="western"><surname>Meillon</surname><given-names>B.</given-names></name><name name-style="western"><surname>Haeselbarth</surname><given-names>E.</given-names></name></person-group><year>1980</year><chapter-title>Family <tp:taxon-name><tp:taxon-name-part taxon-name-part-type="family">Ceratopogonidae</tp:taxon-name-part></tp:taxon-name></chapter-title><person-group person-group-type="editor"><name name-style="western"><surname>Crosskey</surname><given-names>R. W.</given-names></name></person-group><source>Catalogue of the <tp:taxon-name><tp:taxon-name-part taxon-name-part-type="order">Diptera</tp:taxon-name-part></tp:taxon-name> of the Afrotropical region</source><publisher-name>British Museum (Natural History)</publisher-name><publisher-loc>London</publisher-loc><size units="page">150-174</size></element-citation></ref><ref id="B5577969"><element-citation xmlns:xlink="http://www.w3.org/1999/xlink" publication-type="article" xlink:type="simple"><person-group person-group-type="author"><name name-style="western"><surname>Fox</surname><given-names>I.</given-names></name></person-group><year>1948</year><article-title><italic><tp:taxon-name><tp:taxon-name-part taxon-name-part-type="genus" reg="Hoffmania">Hoffmania</tp:taxon-name-part></tp:taxon-name></italic>, a new subgenus in <italic><tp:taxon-name><tp:taxon-name-part taxon-name-part-type="genus" reg="Culicoides">Culicoides</tp:taxon-name-part></tp:taxon-name></italic> (<tp:taxon-name><tp:taxon-name-part taxon-name-part-type="order">Diptera</tp:taxon-name-part></tp:taxon-name>: <tp:taxon-name><tp:taxon-name-part taxon-name-part-type="family">Ceratopogonidae</tp:taxon-name-part></tp:taxon-name>)</article-title><source>Proceedings of the Biological Society of Washington</source><volume>61</volume><fpage>21</fpage><lpage>28</lpage></element-citation></ref><ref id="B5591918"><element-citation xmlns:xlink="http://www.w3.org/1999/xlink" publication-type="article" xlink:type="simple"><person-group person-group-type="author"><name name-style="western"><surname>Vargas</surname><given-names>L.</given-names></name></person-group><year>1953</year><article-title><tp:taxon-name><tp:taxon-name-part taxon-name-part-type="genus" reg="Beltranmyia">Beltranmyia</tp:taxon-name-part> <tp:taxon-name-part taxon-name-part-type="authority">n.</tp:taxon-name-part> <tp:taxon-name-part taxon-name-part-type="infraspecific-rank">subgen.</tp:taxon-name-part> <tp:taxon-name-part taxon-name-part-type="subgenus" reg="de">de</tp:taxon-name-part> <tp:taxon-name-part taxon-name-part-type="genus" reg="Culicoides">Culicoides</tp:taxon-name-part></tp:taxon-name> (<tp:taxon-name><tp:taxon-name-part taxon-name-part-type="class">Insecta</tp:taxon-name-part></tp:taxon-name>: <tp:taxon-name><tp:taxon-name-part taxon-name-part-type="family">Heleidae</tp:taxon-name-part></tp:taxon-name>).</article-title><source>Revista del Instituto de Salubridad y Enfermedades, Tropicales</source><volume>13</volume><fpage>33</fpage><lpage>36</lpage></element-citation></ref><ref id="B5578233"><element-citation xmlns:xlink="http://www.w3.org/1999/xlink" publication-type="article" xlink:type="simple"><person-group person-group-type="author"><name name-style="western"><surname>Khalaf</surname><given-names>Kamel</given-names></name></person-group><year>1954</year><article-title>The speciation of the genus <italic><tp:taxon-name><tp:taxon-name-part taxon-name-part-type="genus" reg="Culicoides">Culicoides</tp:taxon-name-part></tp:taxon-name></italic> (<tp:taxon-name><tp:taxon-name-part taxon-name-part-type="order">Diptera</tp:taxon-name-part></tp:taxon-name>, <tp:taxon-name><tp:taxon-name-part taxon-name-part-type="family">Heleidae</tp:taxon-name-part></tp:taxon-name>)</article-title><source>Annals of the Entomological Society of America</source><volume>47</volume><issue>1</issue><fpage>34</fpage><lpage>51</lpage><pub-id pub-id-type="doi">10.1093/aesa/47.1.34</pub-id></element-citation></ref><ref id="B5577979"><element-citation xmlns:xlink="http://www.w3.org/1999/xlink" publication-type="article" xlink:type="simple"><person-group person-group-type="author"><name name-style="western"><surname>Fox</surname><given-names>I.</given-names></name></person-group><year>1955</year><article-title>A catalogue of the bloodsucking midges of the Americas (<tp:taxon-name><tp:taxon-name-part taxon-name-part-type="genus" reg="Culicoides">Culicoides</tp:taxon-name-part></tp:taxon-name>, <tp:taxon-name><tp:taxon-name-part taxon-name-part-type="genus" reg="Leptoconops">Leptoconops</tp:taxon-name-part></tp:taxon-name> and <tp:taxon-name><tp:taxon-name-part taxon-name-part-type="genus" reg="Lasiohelea">Lasiohelea</tp:taxon-name-part></tp:taxon-name>) with keys to the subgenera and Nearctic species, a geographic index and bibliography</article-title><source>Journal of Agriculture of the University of Puerto Rico</source><volume>39</volume><fpage>214</fpage><lpage>285</lpage></element-citation></ref><ref id="B5598276"><element-citation xmlns:xlink="http://www.w3.org/1999/xlink" publication-type="article" xlink:type="simple"><person-group person-group-type="author"><name name-style="western"><surname>Wirth</surname><given-names>W. W.</given-names></name><name name-style="western"><surname>Hubert</surname><given-names>A. A.</given-names></name></person-group><year>1959</year><article-title><tp:taxon-name><tp:taxon-name-part taxon-name-part-type="genus" reg="Trithecoides">Trithecoides</tp:taxon-name-part></tp:taxon-name>, a new subgenus of <italic><tp:taxon-name><tp:taxon-name-part taxon-name-part-type="genus" reg="Culicoides">Culicoides</tp:taxon-name-part></tp:taxon-name></italic> (<tp:taxon-name><tp:taxon-name-part taxon-name-part-type="order">Diptera</tp:taxon-name-part></tp:taxon-name>, <tp:taxon-name><tp:taxon-name-part taxon-name-part-type="family">Ceratopogonidae</tp:taxon-name-part></tp:taxon-name>).</article-title><source>Pacific Insects</source><volume>1</volume><fpage>1</fpage><lpage>38</lpage></element-citation></ref><ref id="B5591928"><element-citation xmlns:xlink="http://www.w3.org/1999/xlink" publication-type="article" xlink:type="simple"><person-group person-group-type="author"><name name-style="western"><surname>Vargas</surname><given-names>L.</given-names></name></person-group><year>1960</year><article-title>The subgenera of <italic><tp:taxon-name><tp:taxon-name-part taxon-name-part-type="genus" reg="Culicoides">Culicoides</tp:taxon-name-part></tp:taxon-name></italic> of the Americas (<tp:taxon-name><tp:taxon-name-part taxon-name-part-type="order">Diptera</tp:taxon-name-part></tp:taxon-name>, <tp:taxon-name><tp:taxon-name-part taxon-name-part-type="family">Ceratopogonidae</tp:taxon-name-part></tp:taxon-name>)</article-title><source>Revista de Biologia Tropical</source><volume>8</volume><fpage>35</fpage><lpage>47</lpage></element-citation></ref><ref id="B5598286"><element-citation xmlns:xlink="http://www.w3.org/1999/xlink" publication-type="article" xlink:type="simple"><person-group person-group-type="author"><name name-style="western"><surname>Wirth</surname><given-names>W. W.</given-names></name><name name-style="western"><surname>Hubert</surname><given-names>A. A.</given-names></name></person-group><year>1961</year><article-title>New species and records Taiwan <italic><tp:taxon-name><tp:taxon-name-part taxon-name-part-type="genus" reg="Culicoides">Culicoides</tp:taxon-name-part></tp:taxon-name></italic> (<tp:taxon-name><tp:taxon-name-part taxon-name-part-type="order">Diptera</tp:taxon-name-part></tp:taxon-name>: <tp:taxon-name><tp:taxon-name-part taxon-name-part-type="family">Ceratopogonidae</tp:taxon-name-part></tp:taxon-name>)</article-title><source>Pacific Insects</source><volume>3</volume><fpage>11</fpage><lpage>26</lpage></element-citation></ref><ref id="B5585555"><element-citation xmlns:xlink="http://www.w3.org/1999/xlink" publication-type="article" xlink:type="simple"><person-group person-group-type="author"><name name-style="western"><surname>Remm</surname><given-names>H.</given-names></name><name name-style="western"><surname>Zhogolev</surname><given-names>D. T.</given-names></name></person-group><year>1968</year><article-title>Contributions to the fauna of biting midges (<tp:taxon-name><tp:taxon-name-part taxon-name-part-type="order">Diptera</tp:taxon-name-part></tp:taxon-name>, <tp:taxon-name><tp:taxon-name-part taxon-name-part-type="family">Ceratopogonidae</tp:taxon-name-part></tp:taxon-name>) of the Crimea</article-title><source>Entomologicheskoe Obozrenie</source><volume>47</volume><fpage>826</fpage><lpage>842</lpage></element-citation></ref><ref id="B5591948"><element-citation xmlns:xlink="http://www.w3.org/1999/xlink" publication-type="article" xlink:type="simple"><person-group person-group-type="author"><name name-style="western"><surname>Vargas</surname><given-names>L.</given-names></name><name name-style="western"><surname>Kremer</surname><given-names>M.</given-names></name></person-group><year>1972</year><article-title><tp:taxon-name><tp:taxon-name-part taxon-name-part-type="genus" reg="Callotia">Callotia</tp:taxon-name-part> <tp:taxon-name-part taxon-name-part-type="authority">n.</tp:taxon-name-part> <tp:taxon-name-part taxon-name-part-type="infraspecific-rank">subg.</tp:taxon-name-part> <tp:taxon-name-part taxon-name-part-type="subgenus" reg="of">of</tp:taxon-name-part> <tp:taxon-name-part taxon-name-part-type="genus" reg="Culicoides">Culicoides</tp:taxon-name-part></tp:taxon-name> (<tp:taxon-name><tp:taxon-name-part taxon-name-part-type="order">Diptera</tp:taxon-name-part></tp:taxon-name>, <tp:taxon-name><tp:taxon-name-part taxon-name-part-type="family">Ceratopogonidae</tp:taxon-name-part></tp:taxon-name>).</article-title><source>Mosquito News</source><volume>32</volume><fpage>242</fpage><lpage>243</lpage></element-citation></ref><ref id="B5591938"><element-citation xmlns:xlink="http://www.w3.org/1999/xlink" publication-type="article" xlink:type="simple"><person-group person-group-type="author"><name name-style="western"><surname>Vargas</surname><given-names>L.</given-names></name></person-group><year>1973</year><article-title><italic><tp:taxon-name><tp:taxon-name-part taxon-name-part-type="genus" reg="Wirthomyia">Wirthomyia</tp:taxon-name-part></tp:taxon-name></italic>, a new subgenus of <italic><tp:taxon-name><tp:taxon-name-part taxon-name-part-type="genus" reg="Culicoides">Culicoides</tp:taxon-name-part></tp:taxon-name></italic> (<tp:taxon-name><tp:taxon-name-part taxon-name-part-type="order">Diptera</tp:taxon-name-part></tp:taxon-name>: <tp:taxon-name><tp:taxon-name-part taxon-name-part-type="family">Ceratopogonidae</tp:taxon-name-part></tp:taxon-name>).</article-title><source>Mosquito News</source><volume>33</volume><fpage>112</fpage><lpage>113</lpage></element-citation></ref><ref id="B5585615"><element-citation xmlns:xlink="http://www.w3.org/1999/xlink" publication-type="article" xlink:type="simple"><person-group person-group-type="author"><name name-style="western"><surname>Shevchenko</surname><given-names>A. K.</given-names></name></person-group><year>1977</year><article-title>Bloodsucking midges</article-title><source>Fauna Ukraini</source><volume>13</volume><fpage>1</fpage><lpage>251</lpage><comment content-type="language">Russian</comment></element-citation></ref><ref id="B5578027"><element-citation xmlns:xlink="http://www.w3.org/1999/xlink" publication-type="article" xlink:type="simple"><person-group person-group-type="author"><name name-style="western"><surname>Glukhova</surname><given-names>V. M.</given-names></name></person-group><year>1977</year><article-title>The subgeneric classification of the genus <italic><tp:taxon-name><tp:taxon-name-part taxon-name-part-type="genus" reg="Culicoides">Culicoides</tp:taxon-name-part></tp:taxon-name></italic> Latreille, 1809 (<tp:taxon-name><tp:taxon-name-part taxon-name-part-type="order">Diptera</tp:taxon-name-part></tp:taxon-name>, <tp:taxon-name><tp:taxon-name-part taxon-name-part-type="family">Ceratopogonidae</tp:taxon-name-part></tp:taxon-name>), with a consideration of the structure of the larval phase</article-title><source>Parazitologicheskii Sbornik</source><volume>27</volume><fpage>112</fpage><lpage>118</lpage><comment content-type="language">Russian</comment></element-citation></ref><ref id="B5576759"><element-citation xmlns:xlink="http://www.w3.org/1999/xlink" publication-type="article" xlink:type="simple"><person-group person-group-type="author"><name name-style="western"><surname>Boorman</surname><given-names>J.</given-names></name><name name-style="western"><surname>Lane</surname><given-names>R. P.</given-names></name></person-group><year>1979</year><article-title>A new genus and species of <tp:taxon-name><tp:taxon-name-part taxon-name-part-type="family">Ceratopogonidae</tp:taxon-name-part></tp:taxon-name> (<tp:taxon-name><tp:taxon-name-part taxon-name-part-type="order">Diptera</tp:taxon-name-part></tp:taxon-name>) closely related to <italic><tp:taxon-name><tp:taxon-name-part taxon-name-part-type="genus" reg="Culicoides">Culicoides</tp:taxon-name-part></tp:taxon-name></italic> from West Africa</article-title><source>Journal of Natural History</source><volume>13</volume><issue>3</issue><fpage>327</fpage><lpage>332</lpage><pub-id pub-id-type="doi">10.1080/00222937900770261</pub-id></element-citation></ref><ref id="B5578650"><element-citation xmlns:xlink="http://www.w3.org/1999/xlink" publication-type="chapter" xlink:type="simple"><person-group person-group-type="author"><name name-style="western"><surname>Lee</surname><given-names>T. S.</given-names></name></person-group><year>1982</year><chapter-title><tp:taxon-name><tp:taxon-name-part taxon-name-part-type="order">Diptera</tp:taxon-name-part></tp:taxon-name>: <tp:taxon-name><tp:taxon-name-part taxon-name-part-type="family">Ceratopogonidae</tp:taxon-name-part></tp:taxon-name></chapter-title><source>The Series of the Comprehensive Scientific Expedition to the Qinghai-Xizang Plateau. Insects of Xizang</source><publisher-name>Science Press</publisher-name><publisher-loc>Beijing, pp. 165-172</publisher-loc></element-citation></ref><ref id="B5577253"><element-citation xmlns:xlink="http://www.w3.org/1999/xlink" publication-type="article" xlink:type="simple"><person-group person-group-type="author"><name name-style="western"><surname>Chu</surname><given-names>F. I.</given-names></name></person-group><year>1983</year><article-title>Two new subgenera and two new species of <italic><tp:taxon-name><tp:taxon-name-part taxon-name-part-type="genus" reg="Culicoides">Culicoides</tp:taxon-name-part></tp:taxon-name></italic> from China (<tp:taxon-name><tp:taxon-name-part taxon-name-part-type="order">Diptera</tp:taxon-name-part></tp:taxon-name>: <tp:taxon-name><tp:taxon-name-part taxon-name-part-type="family">Ceratopogonidae</tp:taxon-name-part></tp:taxon-name>)</article-title><source>Entomotaxonomia</source><volume>5</volume><fpage>25</fpage><lpage>32</lpage><comment content-type="language">Chinese, English summary</comment></element-citation></ref><ref id="B5578037"><element-citation xmlns:xlink="http://www.w3.org/1999/xlink" publication-type="article" xlink:type="simple"><person-group person-group-type="author"><name name-style="western"><surname>Glukhova</surname><given-names>V. M.</given-names></name></person-group><year>1989</year><article-title>Blood-sucking midges of the genera <italic><tp:taxon-name><tp:taxon-name-part taxon-name-part-type="genus" reg="Culicoides">Culicoides</tp:taxon-name-part></tp:taxon-name></italic> and <italic><tp:taxon-name><tp:taxon-name-part taxon-name-part-type="genus" reg="Forcipomyia">Forcipomyia</tp:taxon-name-part></tp:taxon-name></italic> (<tp:taxon-name><tp:taxon-name-part taxon-name-part-type="family">Ceratopogonidae</tp:taxon-name-part></tp:taxon-name>)</article-title><source>Fauna of the USSR 139</source><volume>3</volume><issue>5a</issue><fpage>1</fpage><lpage>408</lpage></element-citation></ref><ref id="B5579145"><element-citation xmlns:xlink="http://www.w3.org/1999/xlink" publication-type="article" xlink:type="simple"><person-group person-group-type="author"><name name-style="western"><surname>Mirzaeva</surname><given-names>A. G.</given-names></name><name name-style="western"><surname>Isaev</surname><given-names>V. A.</given-names></name></person-group><year>1990</year><article-title>Revision of the <tp:taxon-name><tp:taxon-name-part taxon-name-part-type="infraspecific-rank">subgenus</tp:taxon-name-part> <tp:taxon-name-part taxon-name-part-type="subgenus" reg="Culicoides">Culicoides</tp:taxon-name-part></tp:taxon-name> s. str. (<tp:taxon-name><tp:taxon-name-part taxon-name-part-type="order">Diptera</tp:taxon-name-part></tp:taxon-name>, <tp:taxon-name><tp:taxon-name-part taxon-name-part-type="family">Ceratopogonidae</tp:taxon-name-part></tp:taxon-name>)</article-title><source>Novye I Maloizvetnye Vidy Fauny Sibiri</source><volume>21</volume><fpage>92</fpage><lpage>99</lpage></element-citation></ref><ref id="B5577458"><element-citation xmlns:xlink="http://www.w3.org/1999/xlink" publication-type="article" xlink:type="simple"><person-group person-group-type="author"><name name-style="western"><surname>Dyce</surname><given-names>AL</given-names></name><name name-style="western"><surname>Meiswinkel</surname><given-names>R</given-names></name></person-group><year>1995</year><article-title><tp:taxon-name><tp:taxon-name-part taxon-name-part-type="genus" reg="Tokunagahelea">Tokunagahelea</tp:taxon-name-part></tp:taxon-name>, a new subgenus of <italic><tp:taxon-name><tp:taxon-name-part taxon-name-part-type="genus" reg="Culicoides">Culicoides</tp:taxon-name-part></tp:taxon-name></italic> Latreille (<tp:taxon-name><tp:taxon-name-part taxon-name-part-type="order">Diptera</tp:taxon-name-part></tp:taxon-name>: <tp:taxon-name><tp:taxon-name-part taxon-name-part-type="family">Ceratopogonidae</tp:taxon-name-part></tp:taxon-name>) from the Australasian region with descriptions of two new species</article-title><source>Invertebrate Systematics</source><volume>9</volume><issue>1</issue><fpage>129</fpage><lpage>147</lpage><pub-id pub-id-type="doi">10.1071/it9950129</pub-id></element-citation></ref><ref id="B5598320"><element-citation xmlns:xlink="http://www.w3.org/1999/xlink" publication-type="book" xlink:type="simple"><person-group person-group-type="author"><name name-style="western"><surname>Yu</surname><given-names>Y. X.</given-names></name><name name-style="western"><surname>Liu</surname><given-names>J. H.</given-names></name><name name-style="western"><surname>Liu</surname><given-names>G. P.</given-names></name><name name-style="western"><surname>Liu</surname><given-names>Z. J.</given-names></name><name name-style="western"><surname>Hao</surname><given-names>B. S.</given-names></name><name name-style="western"><surname>Yan</surname><given-names>G.</given-names></name><name name-style="western"><surname>Zhao</surname><given-names>T. S.</given-names></name></person-group><year>2005</year><source><tp:taxon-name><tp:taxon-name-part taxon-name-part-type="family">Ceratopogonidae</tp:taxon-name-part></tp:taxon-name> of China, <tp:taxon-name><tp:taxon-name-part taxon-name-part-type="class">Insecta</tp:taxon-name-part></tp:taxon-name>, <tp:taxon-name><tp:taxon-name-part taxon-name-part-type="order">Diptera</tp:taxon-name-part></tp:taxon-name>.</source><volume>1-2</volume><publisher-name>Military Medical Science Press</publisher-name><publisher-loc>Beijing</publisher-loc><size units="page">1699</size></element-citation></ref><ref id="B5576626"><element-citation xmlns:xlink="http://www.w3.org/1999/xlink" publication-type="article" xlink:type="simple"><person-group person-group-type="author"><name name-style="western"><surname>Bellis</surname><given-names>G.</given-names></name><name name-style="western"><surname>Dyce</surname><given-names>A.</given-names></name></person-group><year>2011</year><article-title><tp:taxon-name><tp:taxon-name-part taxon-name-part-type="genus" reg="Marksomyia">Marksomyia</tp:taxon-name-part></tp:taxon-name>, a new subgenus of <italic><tp:taxon-name><tp:taxon-name-part taxon-name-part-type="genus" reg="Culicoides">Culicoides</tp:taxon-name-part></tp:taxon-name></italic> Latreille (<tp:taxon-name><tp:taxon-name-part taxon-name-part-type="order">Diptera</tp:taxon-name-part></tp:taxon-name>: <tp:taxon-name><tp:taxon-name-part taxon-name-part-type="family">Ceratopogonidae</tp:taxon-name-part></tp:taxon-name>) from the Australasian biogeographic region with descriptions of two new species</article-title><source>Zootaxa</source><volume>3014</volume><issue>1</issue><pub-id pub-id-type="doi">10.11646/zootaxa.3014.1.3</pub-id></element-citation></ref><ref id="B5577217"><element-citation xmlns:xlink="http://www.w3.org/1999/xlink" publication-type="article" xlink:type="simple"><person-group person-group-type="author"><name name-style="western"><surname>Choufani</surname><given-names>J.</given-names></name><name name-style="western"><surname>Perrichot</surname><given-names>V.</given-names></name><name name-style="western"><surname>Girard</surname><given-names>V.</given-names></name><name name-style="western"><surname>Garrouste</surname><given-names>R.</given-names></name><name name-style="western"><surname>Azar</surname><given-names>D.</given-names></name><name name-style="western"><surname>Nel</surname><given-names>A.</given-names></name></person-group><year>2013</year><article-title>Two new biting midges of the modern type from Santonian amber of France (<tp:taxon-name><tp:taxon-name-part taxon-name-part-type="order">Diptera</tp:taxon-name-part></tp:taxon-name>: <tp:taxon-name><tp:taxon-name-part taxon-name-part-type="family">Ceratopogonidae</tp:taxon-name-part></tp:taxon-name>)</article-title><source>Insect Evolution in an Amberiferous and Stone Alphabet. Arthropods and Amber. E.J. Brill, Leiden,</source><fpage>pp. 73</fpage><lpage>95</lpage><pub-id pub-id-type="doi">10.1163/9789004210714_007</pub-id></element-citation></ref></ref-list></tp:taxon-treatment>
