# Supplementary material for: Biting midges of Egypt (Diptera: Ceratopogonidae)
Source: Biodivers Data J. 2020 Apr 29;8:e52357. doi: 10.3897/BDJ.8.e52357 (PMC7203177; doi:10.3897/BDJ.8.e52357)
Supplement: XML Treatment for Culicoides circumscriptus [file BDJ.8.e52357-treatment48.xml]

<!DOCTYPE tp:taxon-treatment
  PUBLIC "-//TaxonX//DTD Taxonomic Treatment Publishing DTD v0 20100105//EN" "tax-treatment-NSO.dtd">
<tp:taxon-treatment xmlns:tp="http://www.plazi.org/taxpub"><tp:treatment-meta><mixed-citation publication-type="journal"><person-group><name><surname>El-Hawagry</surname><given-names>Magdi S.</given-names></name><name><surname>El-Azab</surname><given-names>Salah El-Din A.</given-names></name><name><surname>Abdel-Dayem</surname><given-names>Mahmoud S.</given-names></name><name><surname>Al Dhafer</surname><given-names>Hathal M.</given-names></name></person-group><article-title>Biting midges of Egypt (<tp:taxon-name><tp:taxon-name-part taxon-name-part-type="order">Diptera</tp:taxon-name-part></tp:taxon-name>: <tp:taxon-name><tp:taxon-name-part taxon-name-part-type="family">Ceratopogonidae</tp:taxon-name-part></tp:taxon-name>)</article-title><source>Biodivers Data J</source><day>29</day><month>4</month><year>2020</year><volume>8</volume><pub-id pub-id-type="doi">10.3897/BDJ.8.e52357</pub-id></mixed-citation></tp:treatment-meta><tp:nomenclature><tp:taxon-name><object-id xmlns:xlink="http://www.w3.org/1999/xlink" content-type="arpha" xlink:type="simple">70C472BA-793B-5832-B5D5-73F341B733E9</object-id><tp:taxon-name-part taxon-name-part-type="genus">Culicoides</tp:taxon-name-part> <tp:taxon-name-part taxon-name-part-type="species">circumscriptus</tp:taxon-name-part></tp:taxon-name><tp:taxon-authority>Kieffer, 1918</tp:taxon-authority><tp:nomenclature-citation-list><tp:nomenclature-citation><tp:taxon-name><tp:taxon-name-part taxon-name-part-type="genus" reg="Culicoides">Culicoides</tp:taxon-name-part> <tp:taxon-name-part taxon-name-part-type="species" reg="circumscriptus">circumscriptus</tp:taxon-name-part></tp:taxon-name><comment> Kieffer, 1918 [<italic><xref ref-type="bibr" rid="B5578431">Kieffer 1918a</xref></italic>: 49]. Type locality: Tunisia.</comment></tp:nomenclature-citation><tp:nomenclature-citation><tp:taxon-name><tp:taxon-name-part taxon-name-part-type="genus" reg="Culicoides">Culicoides</tp:taxon-name-part> <tp:taxon-name-part taxon-name-part-type="species" reg="nadayanus">nadayanus</tp:taxon-name-part></tp:taxon-name><comment> Kieffer, 1918 [<italic><xref ref-type="bibr" rid="B5578431">Kieffer 1918a</xref></italic>: 95]. Type locality: Turkey.</comment></tp:nomenclature-citation><tp:nomenclature-citation><tp:taxon-name><tp:taxon-name-part taxon-name-part-type="genus" reg="Culicoides">Culicoides</tp:taxon-name-part> <tp:taxon-name-part taxon-name-part-type="species" reg="edwardsi">edwardsi</tp:taxon-name-part></tp:taxon-name><comment> Goetghebuer, 1921 [<xref ref-type="bibr" rid="B5578077">Goetghebuer 1921</xref>: 177]. Type locality: Belgium.</comment></tp:nomenclature-citation><tp:nomenclature-citation><tp:taxon-name><tp:taxon-name-part taxon-name-part-type="genus" reg="Culicoides">Culicoides</tp:taxon-name-part> <tp:taxon-name-part taxon-name-part-type="species" reg="algarum">algarum</tp:taxon-name-part></tp:taxon-name><comment> Kieffer, 1924 [<xref ref-type="bibr" rid="B5578531">Kieffer 1924a</xref>: 18]. Type locality: Germany.</comment></tp:nomenclature-citation><tp:nomenclature-citation><tp:taxon-name><tp:taxon-name-part taxon-name-part-type="genus" reg="Culicoides">Culicoides</tp:taxon-name-part> <tp:taxon-name-part taxon-name-part-type="species" reg="salicola">salicola</tp:taxon-name-part></tp:taxon-name><comment> Kieffer, 1924 [<xref ref-type="bibr" rid="B5578541">Kieffer 1924b</xref>: 405]. Type locality: Norway.</comment></tp:nomenclature-citation><tp:nomenclature-citation><tp:taxon-name><tp:taxon-name-part taxon-name-part-type="genus" reg="Culicoides">Culicoides</tp:taxon-name-part> <tp:taxon-name-part taxon-name-part-type="species" reg="salicola">salicola</tp:taxon-name-part> <tp:taxon-name-part taxon-name-part-type="infraspecific-rank">var.</tp:taxon-name-part> <tp:taxon-name-part taxon-name-part-type="variety" reg="pictidorsum">pictidorsum</tp:taxon-name-part></tp:taxon-name><comment> Kieffer, 1924 [<xref ref-type="bibr" rid="B5578541">Kieffer 1924b</xref>: 406]. Type locality: Norway.</comment></tp:nomenclature-citation><tp:nomenclature-citation><tp:taxon-name><tp:taxon-name-part taxon-name-part-type="genus" reg="Culicoides">Culicoides</tp:taxon-name-part> <tp:taxon-name-part taxon-name-part-type="species" reg="albonotatus">albonotatus</tp:taxon-name-part></tp:taxon-name><comment> Vimmer, 1932 [<xref ref-type="bibr" rid="B5591958">Vimmer 1932</xref>: 133], preoccupied by <italic><tp:taxon-name><tp:taxon-name-part taxon-name-part-type="genus" reg="Culicoides">Culicoides</tp:taxon-name-part> <tp:taxon-name-part taxon-name-part-type="species" reg="albonotatus">albonotatus</tp:taxon-name-part></tp:taxon-name></italic> Kieffer 1918. Type locality: Israel.</comment></tp:nomenclature-citation><tp:nomenclature-citation><tp:taxon-name><tp:taxon-name-part taxon-name-part-type="genus" reg="Culicoides">Culicoides</tp:taxon-name-part> <tp:taxon-name-part taxon-name-part-type="species" reg="albosignatus">albosignatus</tp:taxon-name-part></tp:taxon-name><comment> Vimmer, 1932 [<xref ref-type="bibr" rid="B5591958">Vimmer 1932</xref>: 135]. Type locality: Israel.</comment></tp:nomenclature-citation><tp:nomenclature-citation><tp:taxon-name><tp:taxon-name-part taxon-name-part-type="genus" reg="Culicoides">Culicoides</tp:taxon-name-part> <tp:taxon-name-part taxon-name-part-type="species" reg="polymaculatus">polymaculatus</tp:taxon-name-part></tp:taxon-name><comment> Vimmer, 1932 [<xref ref-type="bibr" rid="B5591958">Vimmer 1932</xref>: 135]. Type locality: Israel.</comment></tp:nomenclature-citation><tp:nomenclature-citation><tp:taxon-name><tp:taxon-name-part taxon-name-part-type="genus" reg="Culicoides">Culicoides</tp:taxon-name-part> <tp:taxon-name-part taxon-name-part-type="species" reg="pulcher">pulcher</tp:taxon-name-part></tp:taxon-name><comment> Zilahi-Sebess, 1934 [<xref ref-type="bibr" rid="B5598341">Zilahi-Sebess 1934</xref>: 155], misspelled as <italic>pulscher</italic>. Type locality: Bulgaria.</comment></tp:nomenclature-citation><tp:nomenclature-citation><tp:taxon-name><tp:taxon-name-part taxon-name-part-type="genus" reg="Culicoides">Culicoides</tp:taxon-name-part> <tp:taxon-name-part taxon-name-part-type="species" reg="kirovabadicus">kirovabadicus</tp:taxon-name-part></tp:taxon-name><comment> Dzhafarov, 1964 [<xref ref-type="bibr" rid="B5577498">Dzhafarov 1964</xref>: 228]. Type locality: Azerbaijan.</comment></tp:nomenclature-citation><tp:nomenclature-citation><tp:taxon-name><tp:taxon-name-part taxon-name-part-type="genus" reg="Culicoides">Culicoides</tp:taxon-name-part> <tp:taxon-name-part taxon-name-part-type="species" reg="circumscriptus">circumscriptus</tp:taxon-name-part> <tp:taxon-name-part taxon-name-part-type="subspecies" reg="matsuensis">matsuensis</tp:taxon-name-part></tp:taxon-name><comment> Lien, Weng and Lin, 1996 [<xref ref-type="bibr" rid="B5578674">Lien et al. 1996</xref>: 20]. Type locality: Taiwan.</comment></tp:nomenclature-citation><tp:nomenclature-citation><tp:taxon-name><tp:taxon-name-part taxon-name-part-type="genus" reg="Culicoides">Culicoides</tp:taxon-name-part> <tp:taxon-name-part taxon-name-part-type="species" reg="circumscriptus">circumscriptus</tp:taxon-name-part> <tp:taxon-name-part taxon-name-part-type="subspecies" reg="meridionalis">meridionalis</tp:taxon-name-part></tp:taxon-name><comment> Xue, Liu and Yu, 2003 [<xref ref-type="bibr" rid="B5598310">Xue et al. 2003</xref>: 112]. Type locality: China.</comment></tp:nomenclature-citation></tp:nomenclature-citation-list></tp:nomenclature><tp:treatment-sec sec-type="materials"><title>Materials</title><list list-type="alpha-lower" list-content="occurrences"><list-item><p><bold>Type status:</bold> <named-content xmlns:xlink="http://www.w3.org/1999/xlink" content-type="dwc:typeStatus" xlink:type="simple">Other material</named-content>. <bold>Occurrence:</bold> individualCount: <named-content xmlns:xlink="http://www.w3.org/1999/xlink" content-type="dwc:individualCount" xlink:type="simple">1</named-content>; sex: <named-content xmlns:xlink="http://www.w3.org/1999/xlink" content-type="dwc:sex" xlink:type="simple">female</named-content>; lifeStage: <named-content xmlns:xlink="http://www.w3.org/1999/xlink" content-type="dwc:lifeStage" xlink:type="simple">adult</named-content>; disposition: <named-content xmlns:xlink="http://www.w3.org/1999/xlink" content-type="dwc:disposition" xlink:type="simple">personal collection of El-Hawagry</named-content>; <bold>Taxon:</bold> scientificName: <named-content xmlns:xlink="http://www.w3.org/1999/xlink" content-type="dwc:scientificName" xlink:type="simple"><italic><tp:taxon-name><tp:taxon-name-part taxon-name-part-type="genus" reg="Culicoides">Culicoides</tp:taxon-name-part> <tp:taxon-name-part taxon-name-part-type="species" reg="circumscriptus">circumscriptus</tp:taxon-name-part></tp:taxon-name></italic> Kieffer, 1918</named-content>; kingdom: <named-content xmlns:xlink="http://www.w3.org/1999/xlink" content-type="dwc:kingdom" xlink:type="simple"><tp:taxon-name><tp:taxon-name-part taxon-name-part-type="kingdom">Animalia</tp:taxon-name-part></tp:taxon-name></named-content>; phylum: <named-content xmlns:xlink="http://www.w3.org/1999/xlink" content-type="dwc:phylum" xlink:type="simple"><tp:taxon-name><tp:taxon-name-part taxon-name-part-type="phylum">Arthropoda</tp:taxon-name-part></tp:taxon-name></named-content>; class: <named-content xmlns:xlink="http://www.w3.org/1999/xlink" content-type="dwc:class" xlink:type="simple"><tp:taxon-name><tp:taxon-name-part taxon-name-part-type="class">Insecta</tp:taxon-name-part></tp:taxon-name></named-content>; order: <named-content xmlns:xlink="http://www.w3.org/1999/xlink" content-type="dwc:order" xlink:type="simple"><tp:taxon-name><tp:taxon-name-part taxon-name-part-type="order">Diptera</tp:taxon-name-part></tp:taxon-name></named-content>; family: <named-content xmlns:xlink="http://www.w3.org/1999/xlink" content-type="dwc:family" xlink:type="simple"><tp:taxon-name><tp:taxon-name-part taxon-name-part-type="family">Ceratopogonida</tp:taxon-name-part></tp:taxon-name></named-content>; <bold>Location:</bold> continent: <named-content xmlns:xlink="http://www.w3.org/1999/xlink" content-type="dwc:continent" xlink:type="simple">Africa</named-content>; country: <named-content xmlns:xlink="http://www.w3.org/1999/xlink" content-type="dwc:country" xlink:type="simple">Egypt</named-content>; stateProvince: <named-content xmlns:xlink="http://www.w3.org/1999/xlink" content-type="dwc:stateProvince" xlink:type="simple">Giza</named-content>; locality: <named-content xmlns:xlink="http://www.w3.org/1999/xlink" content-type="dwc:locality" xlink:type="simple">El-Hager</named-content>; <bold>Event:</bold> samplingProtocol: <named-content xmlns:xlink="http://www.w3.org/1999/xlink" content-type="dwc:samplingProtocol" xlink:type="simple">light trap</named-content>; eventDate: <named-content xmlns:xlink="http://www.w3.org/1999/xlink" content-type="dwc:eventDate" xlink:type="simple">15 Aug 1996</named-content></p></list-item></list></tp:treatment-sec><tp:treatment-sec sec-type="Distribution"><title>Distribution</title><p>OR &amp; PA: Widespread in Asia and Europe, Egypt, Tunisia.</p><p>Local distribution in Egypt: Coastal Strip: Abis. Eastern Desert: Ismailia (Moascar). Fayoum: EI-Siliyin, Lower Nile Valley &amp; Delta: Abbassiya (Cairo), Abu-Rawash, Aga, El-Hager (Mansheyet El-Qanater), EI-Qanatir, Mit Yaish (Mit Ghamr), Nawasa El-Gheit. Upper Nile Valley: Assiout (Biblaw), Minya. Western Desert: Abis, El-Bustan.</p><p>Dates of collection in Egypt: March to November.</p></tp:treatment-sec><ref-list><ref id="B5578431"><element-citation xmlns:xlink="http://www.w3.org/1999/xlink" publication-type="article" xlink:type="simple"><person-group person-group-type="author"><name name-style="western"><surname>Kieffer</surname><given-names>J. J.</given-names></name></person-group><year>1918</year><article-title>Chironomides d'Afrique et d'Asie conservés au Museum National Hongrois de Budapest</article-title><source>Annales HistoricoNaturales Musei Nationalis Hungarici</source><volume>16</volume><fpage>31</fpage><lpage>136</lpage></element-citation></ref><ref id="B5578077"><element-citation xmlns:xlink="http://www.w3.org/1999/xlink" publication-type="article" xlink:type="simple"><person-group person-group-type="author"><name name-style="western"><surname>Goetghebuer</surname><given-names>Maurice.</given-names></name></person-group><year>1921</year><article-title>Chironomides de Belgique et spécialement de la zone des Flandres</article-title><source>Mémoires du Musée Royal d'Histoire Naturelle de Belgique</source><volume>8</volume><issue>4</issue><fpage>1</fpage><lpage>208</lpage><pub-id pub-id-type="doi">10.5962/bhl.title.52331</pub-id></element-citation></ref><ref id="B5578531"><element-citation xmlns:xlink="http://www.w3.org/1999/xlink" publication-type="article" xlink:type="simple"><person-group person-group-type="author"><name name-style="western"><surname>Kieffer</surname><given-names>J. J.</given-names></name></person-group><year>1924</year><article-title>Chironomides nouveaux ou rares de l'Europe centrale</article-title><source>Bulletin de la Société d'Histoire Naturelle de la Moselle</source><volume>30</volume><fpage>11</fpage><lpage>110</lpage></element-citation></ref><ref id="B5578541"><element-citation xmlns:xlink="http://www.w3.org/1999/xlink" publication-type="article" xlink:type="simple"><person-group person-group-type="author"><name name-style="western"><surname>Kieffer</surname><given-names>J. J.</given-names></name></person-group><year>1924</year><article-title>Quelques nouveaux chironomides piqueurs de l'Europe centrale</article-title><source>Archives de l'Institut Pasteur Algérie</source><volume>2</volume><fpage>391</fpage><lpage>408</lpage></element-citation></ref><ref id="B5591958"><element-citation xmlns:xlink="http://www.w3.org/1999/xlink" publication-type="article" xlink:type="simple"><person-group person-group-type="author"><name name-style="western"><surname>Vimmer</surname><given-names>A.</given-names></name></person-group><year>1932</year><article-title>Nové druhy podceledi <tp:taxon-name><tp:taxon-name-part taxon-name-part-type="subfamily">Ceratopogoninae</tp:taxon-name-part></tp:taxon-name> (<tp:taxon-name><tp:taxon-name-part taxon-name-part-type="subfamily">Tendipedidae</tp:taxon-name-part></tp:taxon-name>—Dipt.) ze sberu Bodenheimerova</article-title><source>Sbornik Entomologickeho Oddeleni pri Zoologickych Sbirkach Narodniho Musea v Praze</source><volume>10</volume><fpage>130</fpage><lpage>144</lpage></element-citation></ref><ref id="B5598341"><element-citation xmlns:xlink="http://www.w3.org/1999/xlink" publication-type="article" xlink:type="simple"><person-group person-group-type="author"><name name-style="western"><surname>Zilahi-Sebess</surname><given-names>G.</given-names></name></person-group><year>1934</year><article-title>Beiträge zur Fliegenfauna Bulgariens. I. Chironomiden.</article-title><source>Bulletin de la Société Entomologique de Bulgarie</source><volume>8</volume><fpage>152</fpage><lpage>158</lpage></element-citation></ref><ref id="B5577498"><element-citation xmlns:xlink="http://www.w3.org/1999/xlink" publication-type="article" xlink:type="simple"><person-group person-group-type="author"><name name-style="western"><surname>Dzhafarov</surname><given-names>S. M.</given-names></name></person-group><year>1964</year><article-title>Blood-sucking midges (<tp:taxon-name><tp:taxon-name-part taxon-name-part-type="order">Diptera</tp:taxon-name-part></tp:taxon-name>, <tp:taxon-name><tp:taxon-name-part taxon-name-part-type="family">Heleidae</tp:taxon-name-part></tp:taxon-name>) of the Transcaucasus</article-title><source>Akademija Nauk Azerbaidzanskoi SSR, Instituta Zoologicheskiy, Russia,</source><fpage>414 pp</fpage></element-citation></ref><ref id="B5578674"><element-citation xmlns:xlink="http://www.w3.org/1999/xlink" publication-type="article" xlink:type="simple"><person-group person-group-type="author"><name name-style="western"><surname>Lien</surname><given-names>J. C.</given-names></name><name name-style="western"><surname>Weng</surname><given-names>M. H.</given-names></name><name name-style="western"><surname>Lin</surname><given-names>C. C.</given-names></name></person-group><year>1996</year><article-title>Biting midges of the genus <italic><tp:taxon-name><tp:taxon-name-part taxon-name-part-type="genus" reg="Culicoides">Culicoides</tp:taxon-name-part></tp:taxon-name></italic> (<tp:taxon-name><tp:taxon-name-part taxon-name-part-type="order">Diptera</tp:taxon-name-part></tp:taxon-name>, <tp:taxon-name><tp:taxon-name-part taxon-name-part-type="family">Ceratopogonidae</tp:taxon-name-part></tp:taxon-name>) from Nankan Is. of the Matsu area, with description of two new species</article-title><source>Chinese Journal of Parasitology</source><volume>9</volume><fpage>17</fpage><lpage>30</lpage></element-citation></ref><ref id="B5598310"><element-citation xmlns:xlink="http://www.w3.org/1999/xlink" publication-type="article" xlink:type="simple"><person-group person-group-type="author"><name name-style="western"><surname>Xue</surname><given-names>J.</given-names></name><name name-style="western"><surname>Liu</surname><given-names>G. P.</given-names></name><name name-style="western"><surname>Yu</surname><given-names>Y. X.</given-names></name></person-group><year>2003</year><article-title>A study of the morphological variability and description of three subspecies of <italic><tp:taxon-name><tp:taxon-name-part taxon-name-part-type="genus" reg="Culicoides">Culicoides</tp:taxon-name-part> <tp:taxon-name-part taxon-name-part-type="species" reg="circumscriptus">circumscriptus</tp:taxon-name-part></tp:taxon-name></italic> Kieffer in different areas of China (<tp:taxon-name><tp:taxon-name-part taxon-name-part-type="order">Diptera</tp:taxon-name-part></tp:taxon-name>: <tp:taxon-name><tp:taxon-name-part taxon-name-part-type="family">Ceratopogonidae</tp:taxon-name-part></tp:taxon-name>).</article-title><source>Acta Parasitologica et Medica Entomologica Sinica</source><volume>10</volume><fpage>105</fpage><lpage>112</lpage></element-citation></ref></ref-list></tp:taxon-treatment>
