# Supplementary material for: Biting midges of Egypt (Diptera: Ceratopogonidae)
Source: Biodivers Data J. 2020 Apr 29;8:e52357. doi: 10.3897/BDJ.8.e52357 (PMC7203177; doi:10.3897/BDJ.8.e52357)
Supplement: XML Treatment for Culicoides imicola [file BDJ.8.e52357-treatment52.xml]

<!DOCTYPE tp:taxon-treatment
  PUBLIC "-//TaxonX//DTD Taxonomic Treatment Publishing DTD v0 20100105//EN" "tax-treatment-NSO.dtd">
<tp:taxon-treatment xmlns:tp="http://www.plazi.org/taxpub"><tp:treatment-meta><mixed-citation publication-type="journal"><person-group><name><surname>El-Hawagry</surname><given-names>Magdi S.</given-names></name><name><surname>El-Azab</surname><given-names>Salah El-Din A.</given-names></name><name><surname>Abdel-Dayem</surname><given-names>Mahmoud S.</given-names></name><name><surname>Al Dhafer</surname><given-names>Hathal M.</given-names></name></person-group><article-title>Biting midges of Egypt (<tp:taxon-name><tp:taxon-name-part taxon-name-part-type="order">Diptera</tp:taxon-name-part></tp:taxon-name>: <tp:taxon-name><tp:taxon-name-part taxon-name-part-type="family">Ceratopogonidae</tp:taxon-name-part></tp:taxon-name>)</article-title><source>Biodivers Data J</source><day>29</day><month>4</month><year>2020</year><volume>8</volume><pub-id pub-id-type="doi">10.3897/BDJ.8.e52357</pub-id></mixed-citation></tp:treatment-meta><tp:nomenclature><tp:taxon-name><object-id xmlns:xlink="http://www.w3.org/1999/xlink" content-type="arpha" xlink:type="simple">E4F8C17A-CB94-53B7-B19C-27063ADF220A</object-id><tp:taxon-name-part taxon-name-part-type="genus">Culicoides</tp:taxon-name-part> <tp:taxon-name-part taxon-name-part-type="species">imicola</tp:taxon-name-part></tp:taxon-name><tp:taxon-authority>Kieffer, 1913</tp:taxon-authority><tp:nomenclature-citation-list><tp:nomenclature-citation><tp:taxon-name><tp:taxon-name-part taxon-name-part-type="genus" reg="Culicoides">Culicoides</tp:taxon-name-part> <tp:taxon-name-part taxon-name-part-type="species" reg="imicola">imicola</tp:taxon-name-part></tp:taxon-name><comment> Kieffer, 1913 [<xref ref-type="bibr" rid="B5578377">Kieffer 1913d</xref>: 11]. Type locality: Kenya.</comment></tp:nomenclature-citation><tp:nomenclature-citation><tp:taxon-name><tp:taxon-name-part taxon-name-part-type="genus" reg="Ceratopogon">Ceratopogon</tp:taxon-name-part> <tp:taxon-name-part taxon-name-part-type="species" reg="pallidipennis">pallidipennis</tp:taxon-name-part></tp:taxon-name><comment> Carter, Ingram and Macfie, 1920 [<xref ref-type="bibr" rid="B5577166">Carter et al. 1920</xref>: 265]. Type locality: Ghana.</comment></tp:nomenclature-citation><tp:nomenclature-citation><tp:taxon-name><tp:taxon-name-part taxon-name-part-type="genus" reg="Culicoides">Culicoides</tp:taxon-name-part> <tp:taxon-name-part taxon-name-part-type="species" reg="iraqensis">iraqensis</tp:taxon-name-part></tp:taxon-name><comment> Khalaf, 1957 [<italic><xref ref-type="bibr" rid="B5578243">Khalaf 1957</xref></italic>: 343]. Type locality: Iraq.</comment></tp:nomenclature-citation><tp:nomenclature-citation><tp:taxon-name><tp:taxon-name-part taxon-name-part-type="genus" reg="Culicoides">Culicoides</tp:taxon-name-part> <tp:taxon-name-part taxon-name-part-type="species" reg="minutus">minutus</tp:taxon-name-part></tp:taxon-name><comment> Sen and Das Gupta, 1959 [<xref ref-type="bibr" rid="B5585595">Sen and Das Gupta 1959</xref>: 622]. Type locality: India.</comment></tp:nomenclature-citation><tp:nomenclature-citation><tp:taxon-name><tp:taxon-name-part taxon-name-part-type="genus" reg="Culicoides">Culicoides</tp:taxon-name-part> <tp:taxon-name-part taxon-name-part-type="species" reg="pseudoturgidus">pseudoturgidus</tp:taxon-name-part></tp:taxon-name><comment> Das Gupta, 1962 [<xref ref-type="bibr" rid="B5651736">Das Gupta 1962</xref>: 537]. Type locality: India.</comment></tp:nomenclature-citation></tp:nomenclature-citation-list></tp:nomenclature><tp:treatment-sec sec-type="Distribution"><title>Distribution</title><p>AF: Widespread. OR: India, Laos, Sri Lanka, Thailand, Vietnam. PA: Algeria, Cyprus, France, the Near and Middle East, Morocco, Portugal, Spain.</p><p>Local distribution in Egypt: Eastern Desert: Ismailia (Moascar), Suez. Lower Nile Valley &amp; Delta: Giza, Bulaq El-Dakrour.</p><p>Dates of collection in Egypt: February to May.</p></tp:treatment-sec><ref-list><ref id="B5578377"><element-citation xmlns:xlink="http://www.w3.org/1999/xlink" publication-type="chapter" xlink:type="simple"><person-group person-group-type="author"><name name-style="western"><surname>Kieffer</surname><given-names>J. J.</given-names></name></person-group><year>1913</year><chapter-title><tp:taxon-name><tp:taxon-name-part taxon-name-part-type="family">Chironomidae</tp:taxon-name-part></tp:taxon-name> et <tp:taxon-name><tp:taxon-name-part taxon-name-part-type="family">Cecidomyidae</tp:taxon-name-part></tp:taxon-name></chapter-title><person-group person-group-type="editor"><name name-style="western"><surname>Alluaud</surname><given-names>C. A.</given-names></name><name name-style="western"><surname>Jeannel</surname><given-names>R.</given-names></name></person-group><source>Voyage de Ch. Alluaud et R. Jeannel en Afrique orientale (1911-1912). Resultats scientifiques. <tp:taxon-name><tp:taxon-name-part taxon-name-part-type="order">Diptera</tp:taxon-name-part></tp:taxon-name></source><volume>5</volume><publisher-name>Schulz</publisher-name><publisher-loc>Paris</publisher-loc><size units="page">43</size></element-citation></ref><ref id="B5577166"><element-citation xmlns:xlink="http://www.w3.org/1999/xlink" publication-type="article" xlink:type="simple"><person-group person-group-type="author"><name name-style="western"><surname>Carter</surname><given-names>Henry F.</given-names></name><name name-style="western"><surname>Ingram</surname><given-names>A.</given-names></name><name name-style="western"><surname>Macfie</surname><given-names>J. W. S.</given-names></name></person-group><year>1920</year><article-title>Observations on the ceratopogonine midges of the Gold Coast with descriptions of new species</article-title><source>Annals of Tropical Medicine &amp; Parasitology</source><volume>14</volume><issue>2</issue><fpage>211</fpage><lpage>274</lpage><pub-id pub-id-type="doi">10.1080/00034983.1920.11684236</pub-id></element-citation></ref><ref id="B5578243"><element-citation xmlns:xlink="http://www.w3.org/1999/xlink" publication-type="article" xlink:type="simple"><person-group person-group-type="author"><name name-style="western"><surname>Khalaf</surname><given-names>K. T.</given-names></name></person-group><year>1957</year><article-title>Heleids from Iraq, with description of new species (<tp:taxon-name><tp:taxon-name-part taxon-name-part-type="order">Diptera</tp:taxon-name-part></tp:taxon-name>: <tp:taxon-name><tp:taxon-name-part taxon-name-part-type="family">Heleidae</tp:taxon-name-part></tp:taxon-name> (<tp:taxon-name><tp:taxon-name-part taxon-name-part-type="family">Ceratopogonidae</tp:taxon-name-part></tp:taxon-name>))</article-title><source>Bulletin de la Société Entomologique d'Egypte</source><volume>41</volume><fpage>335</fpage><lpage>350</lpage></element-citation></ref><ref id="B5585595"><element-citation xmlns:xlink="http://www.w3.org/1999/xlink" publication-type="article" xlink:type="simple"><person-group person-group-type="author"><name name-style="western"><surname>Sen</surname><given-names>Purnendu</given-names></name><name name-style="western"><surname>Das Gupta</surname><given-names>S. K.</given-names></name></person-group><year>1959</year><article-title>Studies on Indian <italic><tp:taxon-name><tp:taxon-name-part taxon-name-part-type="genus" reg="Culicoides">Culicoides</tp:taxon-name-part></tp:taxon-name></italic> (<tp:taxon-name><tp:taxon-name-part taxon-name-part-type="family">Ceratopogonidae</tp:taxon-name-part></tp:taxon-name>: <tp:taxon-name><tp:taxon-name-part taxon-name-part-type="order">Diptera</tp:taxon-name-part></tp:taxon-name>)</article-title><source>Annals of the Entomological Society of America</source><volume>52</volume><issue>5</issue><fpage>617</fpage><lpage>630</lpage><pub-id pub-id-type="doi">10.1093/aesa/52.5.617</pub-id></element-citation></ref><ref id="B5651736"><element-citation xmlns:xlink="http://www.w3.org/1999/xlink" publication-type="article" xlink:type="simple"><person-group person-group-type="author"><name name-style="western"><surname>Das Gupta</surname><given-names>S. K.</given-names></name></person-group><year>1962</year><article-title>Some <italic><tp:taxon-name><tp:taxon-name-part taxon-name-part-type="genus" reg="Culicoides">Culicoides</tp:taxon-name-part></tp:taxon-name></italic> of Calcutta and the neighbouring areas. Science and Culture</article-title><source>Science and Culture</source><volume>28</volume><fpage>537</fpage><lpage>539</lpage></element-citation></ref></ref-list></tp:taxon-treatment>
