# Supplementary material for: Biting midges of Egypt (Diptera: Ceratopogonidae)
Source: Biodivers Data J. 2020 Apr 29;8:e52357. doi: 10.3897/BDJ.8.e52357 (PMC7203177; doi:10.3897/BDJ.8.e52357)
Supplement: XML Treatment for Culicoides kingi [file BDJ.8.e52357-treatment54.xml]

<!DOCTYPE tp:taxon-treatment
  PUBLIC "-//TaxonX//DTD Taxonomic Treatment Publishing DTD v0 20100105//EN" "tax-treatment-NSO.dtd">
<tp:taxon-treatment xmlns:tp="http://www.plazi.org/taxpub"><tp:treatment-meta><mixed-citation publication-type="journal"><person-group><name><surname>El-Hawagry</surname><given-names>Magdi S.</given-names></name><name><surname>El-Azab</surname><given-names>Salah El-Din A.</given-names></name><name><surname>Abdel-Dayem</surname><given-names>Mahmoud S.</given-names></name><name><surname>Al Dhafer</surname><given-names>Hathal M.</given-names></name></person-group><article-title>Biting midges of Egypt (<tp:taxon-name><tp:taxon-name-part taxon-name-part-type="order">Diptera</tp:taxon-name-part></tp:taxon-name>: <tp:taxon-name><tp:taxon-name-part taxon-name-part-type="family">Ceratopogonidae</tp:taxon-name-part></tp:taxon-name>)</article-title><source>Biodivers Data J</source><day>29</day><month>4</month><year>2020</year><volume>8</volume><pub-id pub-id-type="doi">10.3897/BDJ.8.e52357</pub-id></mixed-citation></tp:treatment-meta><tp:nomenclature><tp:taxon-name><object-id xmlns:xlink="http://www.w3.org/1999/xlink" content-type="arpha" xlink:type="simple">655DB69B-B404-5662-B3E0-A9C0229E8EA1</object-id><tp:taxon-name-part taxon-name-part-type="genus">Culicoides</tp:taxon-name-part> <tp:taxon-name-part taxon-name-part-type="species">kingi</tp:taxon-name-part></tp:taxon-name><tp:taxon-authority>Austen, 1912</tp:taxon-authority><tp:nomenclature-citation-list><tp:nomenclature-citation><tp:taxon-name><tp:taxon-name-part taxon-name-part-type="genus" reg="Culicoides">Culicoides</tp:taxon-name-part> <tp:taxon-name-part taxon-name-part-type="species" reg="kingi">kingi</tp:taxon-name-part></tp:taxon-name><comment> Austen, 1912 [<xref ref-type="bibr" rid="B5576566">Austen 1912</xref>: 104]. Type locality: Sudan (Khor Arbaat, Red sea Hills).</comment></tp:nomenclature-citation><tp:nomenclature-citation><tp:taxon-name><tp:taxon-name-part taxon-name-part-type="genus" reg="Culicoides">Culicoides</tp:taxon-name-part> <tp:taxon-name-part taxon-name-part-type="species" reg="nilotes">nilotes</tp:taxon-name-part></tp:taxon-name><comment> Kieffer, 1925 [<italic><xref ref-type="bibr" rid="B5578571">Kieffer 1925c</xref></italic>: 257]. Type locality: Egypt.</comment></tp:nomenclature-citation></tp:nomenclature-citation-list></tp:nomenclature><tp:treatment-sec sec-type="Distribution"><title>Distribution</title><p>AF: Sudan. PA: Egypt.</p><p>Local distribution in Egypt: Eastern Desert: Ismailia (Moascar). Lower Nile Valley &amp; Delta: Maadi. Sinai: Bir El-Abd.</p><p>Dates of collection in Egypt: February to April and August to November.</p></tp:treatment-sec><ref-list><ref id="B5576566"><element-citation xmlns:xlink="http://www.w3.org/1999/xlink" publication-type="article" xlink:type="simple"><person-group person-group-type="author"><name name-style="western"><surname>Austen</surname><given-names>Ernest E.</given-names></name></person-group><year>1912</year><article-title>Notes on African blood-sucking midges (Family <tp:taxon-name><tp:taxon-name-part taxon-name-part-type="family">Chironomidae</tp:taxon-name-part></tp:taxon-name>, Sub-family <tp:taxon-name><tp:taxon-name-part taxon-name-part-type="subfamily">Ceratopogoninae</tp:taxon-name-part></tp:taxon-name>), with descriptions of new species</article-title><source>Bulletin of Entomological Research</source><volume>3</volume><issue>1</issue><fpage>99</fpage><lpage>108</lpage><pub-id pub-id-type="doi">10.1017/s0007485300001747</pub-id></element-citation></ref><ref id="B5578571"><element-citation xmlns:xlink="http://www.w3.org/1999/xlink" publication-type="article" xlink:type="simple"><person-group person-group-type="author"><name name-style="western"><surname>Kieffer</surname><given-names>J. J.</given-names></name></person-group><year>1925</year><article-title>Chironomides d'Egypte (Dipt.)</article-title><source>Bulletin de la Société Royale Entomologique d'Egypte</source><volume>1924</volume><fpage>244</fpage><lpage>312</lpage></element-citation></ref></ref-list></tp:taxon-treatment>
