# Supplementary material for: Biting midges of Egypt (Diptera: Ceratopogonidae)
Source: Biodivers Data J. 2020 Apr 29;8:e52357. doi: 10.3897/BDJ.8.e52357 (PMC7203177; doi:10.3897/BDJ.8.e52357)
Supplement: XML Treatment for Culicoides leucostictus [file BDJ.8.e52357-treatment56.xml]

<!DOCTYPE tp:taxon-treatment
  PUBLIC "-//TaxonX//DTD Taxonomic Treatment Publishing DTD v0 20100105//EN" "tax-treatment-NSO.dtd">
<tp:taxon-treatment xmlns:tp="http://www.plazi.org/taxpub"><tp:treatment-meta><mixed-citation publication-type="journal"><person-group><name><surname>El-Hawagry</surname><given-names>Magdi S.</given-names></name><name><surname>El-Azab</surname><given-names>Salah El-Din A.</given-names></name><name><surname>Abdel-Dayem</surname><given-names>Mahmoud S.</given-names></name><name><surname>Al Dhafer</surname><given-names>Hathal M.</given-names></name></person-group><article-title>Biting midges of Egypt (<tp:taxon-name><tp:taxon-name-part taxon-name-part-type="order">Diptera</tp:taxon-name-part></tp:taxon-name>: <tp:taxon-name><tp:taxon-name-part taxon-name-part-type="family">Ceratopogonidae</tp:taxon-name-part></tp:taxon-name>)</article-title><source>Biodivers Data J</source><day>29</day><month>4</month><year>2020</year><volume>8</volume><pub-id pub-id-type="doi">10.3897/BDJ.8.e52357</pub-id></mixed-citation></tp:treatment-meta><tp:nomenclature><tp:taxon-name><object-id xmlns:xlink="http://www.w3.org/1999/xlink" content-type="arpha" xlink:type="simple">67AB3436-6CD8-5001-BCA6-6A5652C75AB7</object-id><tp:taxon-name-part taxon-name-part-type="genus">Culicoides</tp:taxon-name-part> <tp:taxon-name-part taxon-name-part-type="species">leucostictus</tp:taxon-name-part></tp:taxon-name><tp:taxon-authority>Kieffer, 1911</tp:taxon-authority><tp:nomenclature-citation-list><tp:nomenclature-citation><tp:taxon-name><tp:taxon-name-part taxon-name-part-type="genus" reg="Culicoides">Culicoides</tp:taxon-name-part> <tp:taxon-name-part taxon-name-part-type="species" reg="leucostictus">leucostictus</tp:taxon-name-part></tp:taxon-name><comment> Kieffer, 1911 [<xref ref-type="bibr" rid="B5578307">Kieffer 1911b</xref>: 340]. Type locality: Seychelles.</comment></tp:nomenclature-citation><tp:nomenclature-citation><tp:taxon-name><tp:taxon-name-part taxon-name-part-type="genus" reg="Culicoides">Culicoides</tp:taxon-name-part> <tp:taxon-name-part taxon-name-part-type="species" reg="praetermissus">praetermissus</tp:taxon-name-part></tp:taxon-name><comment> Carter, Ingram and Macfie, 1920 [<xref ref-type="bibr" rid="B5577166">Carter et al. 1920</xref>: 240]. Type locality: Ghana.</comment></tp:nomenclature-citation><tp:nomenclature-citation><tp:taxon-name><tp:taxon-name-part taxon-name-part-type="genus" reg="Culicoides">Culicoides</tp:taxon-name-part> <tp:taxon-name-part taxon-name-part-type="species" reg="distinctipennis">distinctipennis</tp:taxon-name-part> <tp:taxon-name-part taxon-name-part-type="infraspecific-rank">var.</tp:taxon-name-part> <tp:taxon-name-part taxon-name-part-type="variety" reg="egypti">egypti</tp:taxon-name-part></tp:taxon-name><comment> Macfie, 1924 [<xref ref-type="bibr" rid="B5579026">Macfie 1924</xref>: 66]. Type locality: Egypt (Nile at Assiout).</comment></tp:nomenclature-citation><tp:nomenclature-citation><tp:taxon-name><tp:taxon-name-part taxon-name-part-type="genus" reg="Culicoides">Culicoides</tp:taxon-name-part> <tp:taxon-name-part taxon-name-part-type="species" reg="pharao">pharao</tp:taxon-name-part></tp:taxon-name><comment> Kieffer, 1925 [<italic><xref ref-type="bibr" rid="B5578571">Kieffer 1925c</xref></italic>: 259]. Type locality: Egypt (Maadi).</comment></tp:nomenclature-citation></tp:nomenclature-citation-list></tp:nomenclature><tp:treatment-sec sec-type="Distribution"><title>Distribution</title><p>AF: Widespread. PA: Cyprus, Egypt, Israel.</p><p>Local distribution in Egypt: Eastern Desert: Ismailia (Moascar). Lower Nile Valley &amp; Delta: Maadi. Upper Nile Valley: Assiout, Minya. Western Desert: Wadi El-Natroun.</p><p>Dates of collection in Egypt: October to April.</p></tp:treatment-sec><ref-list><ref id="B5578307"><element-citation xmlns:xlink="http://www.w3.org/1999/xlink" publication-type="article" xlink:type="simple"><person-group person-group-type="author"><name name-style="western"><surname>Kieffer</surname><given-names>J. J.</given-names></name></person-group><year>1911</year><article-title>Nouvelles descriptions de chironomides obtenus d'éclosion</article-title><source>Bulletin de la Société d'Histoire Naturelle de Metz</source><volume>27</volume><fpage>1</fpage><lpage>60</lpage></element-citation></ref><ref id="B5577166"><element-citation xmlns:xlink="http://www.w3.org/1999/xlink" publication-type="article" xlink:type="simple"><person-group person-group-type="author"><name name-style="western"><surname>Carter</surname><given-names>Henry F.</given-names></name><name name-style="western"><surname>Ingram</surname><given-names>A.</given-names></name><name name-style="western"><surname>Macfie</surname><given-names>J. W. S.</given-names></name></person-group><year>1920</year><article-title>Observations on the ceratopogonine midges of the Gold Coast with descriptions of new species</article-title><source>Annals of Tropical Medicine &amp; Parasitology</source><volume>14</volume><issue>2</issue><fpage>211</fpage><lpage>274</lpage><pub-id pub-id-type="doi">10.1080/00034983.1920.11684236</pub-id></element-citation></ref><ref id="B5579026"><element-citation xmlns:xlink="http://www.w3.org/1999/xlink" publication-type="article" xlink:type="simple"><person-group person-group-type="author"><name name-style="western"><surname>Macfie</surname><given-names>J. W. S.</given-names></name></person-group><year>1924</year><article-title>On some Egyptian <tp:taxon-name>Certopogoninae</tp:taxon-name></article-title><source>Bulletin of Entomological Research</source><volume>15</volume><issue>1</issue><fpage>61</fpage><lpage>67</lpage><pub-id pub-id-type="doi">10.1017/s0007485300046149</pub-id></element-citation></ref><ref id="B5578571"><element-citation xmlns:xlink="http://www.w3.org/1999/xlink" publication-type="article" xlink:type="simple"><person-group person-group-type="author"><name name-style="western"><surname>Kieffer</surname><given-names>J. J.</given-names></name></person-group><year>1925</year><article-title>Chironomides d'Egypte (Dipt.)</article-title><source>Bulletin de la Société Royale Entomologique d'Egypte</source><volume>1924</volume><fpage>244</fpage><lpage>312</lpage></element-citation></ref></ref-list></tp:taxon-treatment>
