# Supplementary material for: Biting midges of Egypt (Diptera: Ceratopogonidae)
Source: Biodivers Data J. 2020 Apr 29;8:e52357. doi: 10.3897/BDJ.8.e52357 (PMC7203177; doi:10.3897/BDJ.8.e52357)
Supplement: XML Treatment for Culicoides mesghalii [file BDJ.8.e52357-treatment59.xml]

<!DOCTYPE tp:taxon-treatment
  PUBLIC "-//TaxonX//DTD Taxonomic Treatment Publishing DTD v0 20100105//EN" "tax-treatment-NSO.dtd">
<tp:taxon-treatment xmlns:tp="http://www.plazi.org/taxpub"><tp:treatment-meta><mixed-citation publication-type="journal"><person-group><name><surname>El-Hawagry</surname><given-names>Magdi S.</given-names></name><name><surname>El-Azab</surname><given-names>Salah El-Din A.</given-names></name><name><surname>Abdel-Dayem</surname><given-names>Mahmoud S.</given-names></name><name><surname>Al Dhafer</surname><given-names>Hathal M.</given-names></name></person-group><article-title>Biting midges of Egypt (<tp:taxon-name><tp:taxon-name-part taxon-name-part-type="order">Diptera</tp:taxon-name-part></tp:taxon-name>: <tp:taxon-name><tp:taxon-name-part taxon-name-part-type="family">Ceratopogonidae</tp:taxon-name-part></tp:taxon-name>)</article-title><source>Biodivers Data J</source><day>29</day><month>4</month><year>2020</year><volume>8</volume><pub-id pub-id-type="doi">10.3897/BDJ.8.e52357</pub-id></mixed-citation></tp:treatment-meta><tp:nomenclature><tp:taxon-name><object-id xmlns:xlink="http://www.w3.org/1999/xlink" content-type="arpha" xlink:type="simple">1CF4A07F-CAD3-5895-A758-1DE2E83E9C0F</object-id><tp:taxon-name-part taxon-name-part-type="genus">Culicoides</tp:taxon-name-part> <tp:taxon-name-part taxon-name-part-type="species">mesghalii</tp:taxon-name-part></tp:taxon-name><tp:taxon-authority>Navai, 1973</tp:taxon-authority><tp:nomenclature-citation-list><tp:nomenclature-citation><tp:taxon-name><tp:taxon-name-part taxon-name-part-type="genus" reg="Culicoides">Culicoides</tp:taxon-name-part> <tp:taxon-name-part taxon-name-part-type="species" reg="mesghalii">mesghalii</tp:taxon-name-part></tp:taxon-name><comment> Naval, 1973 [<italic><xref ref-type="bibr" rid="B5579238">Navai 1973</xref></italic>: 196]. Type locality: Iran.</comment></tp:nomenclature-citation></tp:nomenclature-citation-list></tp:nomenclature><tp:treatment-sec sec-type="Distribution"><title>Distribution</title><p>PA: Egypt, Iran, Israel.</p><p>Local distribution in Egypt: Sinai: Mersa Abu Zabad.</p><p>Dates of collection in Egypt: Unknown.</p></tp:treatment-sec><ref-list><ref id="B5579238"><element-citation xmlns:xlink="http://www.w3.org/1999/xlink" publication-type="article" xlink:type="simple"><person-group person-group-type="author"><name name-style="western"><surname>Navai</surname><given-names>S.</given-names></name></person-group><year>1973</year><article-title><italic><tp:taxon-name><tp:taxon-name-part taxon-name-part-type="genus" reg="Culicoides">Culicoides</tp:taxon-name-part></tp:taxon-name></italic> (<tp:taxon-name><tp:taxon-name-part taxon-name-part-type="order">Diptera</tp:taxon-name-part></tp:taxon-name>: <tp:taxon-name><tp:taxon-name-part taxon-name-part-type="family">Ceratopogonidae</tp:taxon-name-part></tp:taxon-name>) from the Persian Gulf area of Iran. Part I: Two new species <italic><tp:taxon-name><tp:taxon-name-part taxon-name-part-type="genus" reg="Culicoides">C.</tp:taxon-name-part> <tp:taxon-name-part taxon-name-part-type="species" reg="mesghalii">mesghalii</tp:taxon-name-part></tp:taxon-name></italic> and <italic><tp:taxon-name><tp:taxon-name-part taxon-name-part-type="genus" reg="Culicoides">C.</tp:taxon-name-part> <tp:taxon-name-part taxon-name-part-type="species" reg="shahgudiani">shahgudiani</tp:taxon-name-part></tp:taxon-name></italic></article-title><source>Bulletin de la Société de Pathologie Exotique</source><volume>66</volume><fpage>195</fpage><lpage>204</lpage></element-citation></ref></ref-list></tp:taxon-treatment>
