# Supplementary material for: Biting midges of Egypt (Diptera: Ceratopogonidae)
Source: Biodivers Data J. 2020 Apr 29;8:e52357. doi: 10.3897/BDJ.8.e52357 (PMC7203177; doi:10.3897/BDJ.8.e52357)
Supplement: XML Treatment for Culicoides navaiae [file BDJ.8.e52357-treatment60.xml]

<!DOCTYPE tp:taxon-treatment
  PUBLIC "-//TaxonX//DTD Taxonomic Treatment Publishing DTD v0 20100105//EN" "tax-treatment-NSO.dtd">
<tp:taxon-treatment xmlns:tp="http://www.plazi.org/taxpub"><tp:treatment-meta><mixed-citation publication-type="journal"><person-group><name><surname>El-Hawagry</surname><given-names>Magdi S.</given-names></name><name><surname>El-Azab</surname><given-names>Salah El-Din A.</given-names></name><name><surname>Abdel-Dayem</surname><given-names>Mahmoud S.</given-names></name><name><surname>Al Dhafer</surname><given-names>Hathal M.</given-names></name></person-group><article-title>Biting midges of Egypt (<tp:taxon-name><tp:taxon-name-part taxon-name-part-type="order">Diptera</tp:taxon-name-part></tp:taxon-name>: <tp:taxon-name><tp:taxon-name-part taxon-name-part-type="family">Ceratopogonidae</tp:taxon-name-part></tp:taxon-name>)</article-title><source>Biodivers Data J</source><day>29</day><month>4</month><year>2020</year><volume>8</volume><pub-id pub-id-type="doi">10.3897/BDJ.8.e52357</pub-id></mixed-citation></tp:treatment-meta><tp:nomenclature><tp:taxon-name><object-id xmlns:xlink="http://www.w3.org/1999/xlink" content-type="arpha" xlink:type="simple">C766E1C5-4AFE-5665-8EA0-E45E9646CF72</object-id><tp:taxon-name-part taxon-name-part-type="genus">Culicoides</tp:taxon-name-part> <tp:taxon-name-part taxon-name-part-type="species">navaiae</tp:taxon-name-part></tp:taxon-name><tp:taxon-authority>Lane, 1983</tp:taxon-authority><tp:nomenclature-citation-list><tp:nomenclature-citation><tp:taxon-name><tp:taxon-name-part taxon-name-part-type="genus" reg="Culicoides">Culicoides</tp:taxon-name-part> <tp:taxon-name-part taxon-name-part-type="species" reg="navaiae">navaiae</tp:taxon-name-part></tp:taxon-name><comment> Lane, 1983 [<xref ref-type="bibr" rid="B5578621">Lane 1983</xref>: 534]. Type locality: Saudi Arabia.</comment></tp:nomenclature-citation></tp:nomenclature-citation-list></tp:nomenclature><tp:treatment-sec sec-type="Distribution"><title>Distribution</title><p>PA: Egypt, Saudi Arabia.</p><p>Local distribution in Egypt: Sinai: Khirba.</p><p>Dates of collection in Egypt: April.</p></tp:treatment-sec><ref-list><ref id="B5578621"><element-citation xmlns:xlink="http://www.w3.org/1999/xlink" publication-type="article" xlink:type="simple"><person-group person-group-type="author"><name name-style="western"><surname>Lane</surname><given-names>R. P.</given-names></name></person-group><year>1983</year><article-title>Insects of Saudi Arabia <italic><tp:taxon-name><tp:taxon-name-part taxon-name-part-type="genus" reg="Culicoides">Culicoides</tp:taxon-name-part></tp:taxon-name></italic> (<tp:taxon-name><tp:taxon-name-part taxon-name-part-type="order">Diptera</tp:taxon-name-part></tp:taxon-name>: <tp:taxon-name><tp:taxon-name-part taxon-name-part-type="family">Ceratopogonidae</tp:taxon-name-part></tp:taxon-name>) of Saudi Arabia and their potential veterinary importance</article-title><source>Fauna of Saudi Arabia</source><volume>5</volume><fpage>529</fpage><lpage>544</lpage></element-citation></ref></ref-list></tp:taxon-treatment>
