# Supplementary material for: Biting midges of Egypt (Diptera: Ceratopogonidae)
Source: Biodivers Data J. 2020 Apr 29;8:e52357. doi: 10.3897/BDJ.8.e52357 (PMC7203177; doi:10.3897/BDJ.8.e52357)
Supplement: XML Treatment for Culicoides neavei [file BDJ.8.e52357-treatment61.xml]

<!DOCTYPE tp:taxon-treatment
  PUBLIC "-//TaxonX//DTD Taxonomic Treatment Publishing DTD v0 20100105//EN" "tax-treatment-NSO.dtd">
<tp:taxon-treatment xmlns:tp="http://www.plazi.org/taxpub"><tp:treatment-meta><mixed-citation publication-type="journal"><person-group><name><surname>El-Hawagry</surname><given-names>Magdi S.</given-names></name><name><surname>El-Azab</surname><given-names>Salah El-Din A.</given-names></name><name><surname>Abdel-Dayem</surname><given-names>Mahmoud S.</given-names></name><name><surname>Al Dhafer</surname><given-names>Hathal M.</given-names></name></person-group><article-title>Biting midges of Egypt (<tp:taxon-name><tp:taxon-name-part taxon-name-part-type="order">Diptera</tp:taxon-name-part></tp:taxon-name>: <tp:taxon-name><tp:taxon-name-part taxon-name-part-type="family">Ceratopogonidae</tp:taxon-name-part></tp:taxon-name>)</article-title><source>Biodivers Data J</source><day>29</day><month>4</month><year>2020</year><volume>8</volume><pub-id pub-id-type="doi">10.3897/BDJ.8.e52357</pub-id></mixed-citation></tp:treatment-meta><tp:nomenclature><tp:taxon-name><object-id xmlns:xlink="http://www.w3.org/1999/xlink" content-type="arpha" xlink:type="simple">24E90EFA-06D5-58E5-9535-765E7E39B558</object-id><tp:taxon-name-part taxon-name-part-type="genus">Culicoides</tp:taxon-name-part> <tp:taxon-name-part taxon-name-part-type="species">neavei</tp:taxon-name-part></tp:taxon-name><tp:taxon-authority>Austen, 1912</tp:taxon-authority><tp:nomenclature-citation-list><tp:nomenclature-citation><tp:taxon-name><tp:taxon-name-part taxon-name-part-type="genus" reg="Culicoides">Culicoides</tp:taxon-name-part> <tp:taxon-name-part taxon-name-part-type="species" reg="neavei">neavei</tp:taxon-name-part></tp:taxon-name><comment> Austen, 1912 [<xref ref-type="bibr" rid="B5576566">Austen 1912</xref>: 102]. Type locality: Uganda.</comment></tp:nomenclature-citation></tp:nomenclature-citation-list></tp:nomenclature><tp:treatment-sec sec-type="Ecological interactions"><title>Ecological interactions</title><sec sec-type="Native status"><title>Native status</title><p>Doubtful record.</p></sec></tp:treatment-sec><tp:treatment-sec sec-type="Distribution"><title>Distribution</title><p>AF: Angola, Cameroon, Congo, Ethiopia, Gambia, Ghana, Guinea, Kenya, Madagascar, Mali, Nigeria, Senegal, South Africa, Sudan, Tanzania, Uganda, Upper Volta, Zaire, Zimbabwe. PA: ?Egypt.</p><p>Local distribution in Egypt: ?Eastern Desert: ?Ismailia.</p></tp:treatment-sec><tp:treatment-sec sec-type="Notes"><title>Notes</title><p>?- This Afrotropical species was listed as recorded from Egypt by Morsy et al. (1989), but no specimens have been found to ensure this record. It must be considered very doubtful as an Egyptian species.</p></tp:treatment-sec><ref-list><ref id="B5576566"><element-citation xmlns:xlink="http://www.w3.org/1999/xlink" publication-type="article" xlink:type="simple"><person-group person-group-type="author"><name name-style="western"><surname>Austen</surname><given-names>Ernest E.</given-names></name></person-group><year>1912</year><article-title>Notes on African blood-sucking midges (Family <tp:taxon-name><tp:taxon-name-part taxon-name-part-type="family">Chironomidae</tp:taxon-name-part></tp:taxon-name>, Sub-family <tp:taxon-name><tp:taxon-name-part taxon-name-part-type="subfamily">Ceratopogoninae</tp:taxon-name-part></tp:taxon-name>), with descriptions of new species</article-title><source>Bulletin of Entomological Research</source><volume>3</volume><issue>1</issue><fpage>99</fpage><lpage>108</lpage><pub-id pub-id-type="doi">10.1017/s0007485300001747</pub-id></element-citation></ref></ref-list></tp:taxon-treatment>
