# Supplementary material for: Biting midges of Egypt (Diptera: Ceratopogonidae)
Source: Biodivers Data J. 2020 Apr 29;8:e52357. doi: 10.3897/BDJ.8.e52357 (PMC7203177; doi:10.3897/BDJ.8.e52357)
Supplement: XML Treatment for Culicoides newsteadi [file BDJ.8.e52357-treatment62.xml]

<!DOCTYPE tp:taxon-treatment
  PUBLIC "-//TaxonX//DTD Taxonomic Treatment Publishing DTD v0 20100105//EN" "tax-treatment-NSO.dtd">
<tp:taxon-treatment xmlns:tp="http://www.plazi.org/taxpub"><tp:treatment-meta><mixed-citation publication-type="journal"><person-group><name><surname>El-Hawagry</surname><given-names>Magdi S.</given-names></name><name><surname>El-Azab</surname><given-names>Salah El-Din A.</given-names></name><name><surname>Abdel-Dayem</surname><given-names>Mahmoud S.</given-names></name><name><surname>Al Dhafer</surname><given-names>Hathal M.</given-names></name></person-group><article-title>Biting midges of Egypt (<tp:taxon-name><tp:taxon-name-part taxon-name-part-type="order">Diptera</tp:taxon-name-part></tp:taxon-name>: <tp:taxon-name><tp:taxon-name-part taxon-name-part-type="family">Ceratopogonidae</tp:taxon-name-part></tp:taxon-name>)</article-title><source>Biodivers Data J</source><day>29</day><month>4</month><year>2020</year><volume>8</volume><pub-id pub-id-type="doi">10.3897/BDJ.8.e52357</pub-id></mixed-citation></tp:treatment-meta><tp:nomenclature><tp:taxon-name><object-id xmlns:xlink="http://www.w3.org/1999/xlink" content-type="arpha" xlink:type="simple">0A2554B8-9EBD-59DF-9131-0A245D33CC41</object-id><tp:taxon-name-part taxon-name-part-type="genus">Culicoides</tp:taxon-name-part> <tp:taxon-name-part taxon-name-part-type="species">newsteadi</tp:taxon-name-part></tp:taxon-name><tp:taxon-authority>Austen, 1921</tp:taxon-authority><tp:nomenclature-citation-list><tp:nomenclature-citation><tp:taxon-name><tp:taxon-name-part taxon-name-part-type="genus" reg="Culicoides">Culicoides</tp:taxon-name-part> <tp:taxon-name-part taxon-name-part-type="species" reg="newsteadi">newsteadi</tp:taxon-name-part></tp:taxon-name><comment> Austen, 1921 [<italic><xref ref-type="bibr" rid="B5576576">Austen 1921</xref></italic>: 113]. Type locality: Israel (Jerisheh).</comment></tp:nomenclature-citation><tp:nomenclature-citation><tp:taxon-name><tp:taxon-name-part taxon-name-part-type="genus" reg="Culicoides">Culicoides</tp:taxon-name-part> <tp:taxon-name-part taxon-name-part-type="species" reg="biclavatus">biclavatus</tp:taxon-name-part></tp:taxon-name><comment> Kieffer, 1924 [<xref ref-type="bibr" rid="B5578531">Kieffer 1924a</xref>: 14]. Type locality: Germany.</comment></tp:nomenclature-citation><tp:nomenclature-citation><tp:taxon-name><tp:taxon-name-part taxon-name-part-type="genus" reg="Culicoides">Culicoides</tp:taxon-name-part> <tp:taxon-name-part taxon-name-part-type="species" reg="halophilus">halophilus</tp:taxon-name-part></tp:taxon-name><comment> Kieffer, 1924 [<xref ref-type="bibr" rid="B5578541">Kieffer 1924b</xref>: 404]. Type locality: Norway.</comment></tp:nomenclature-citation><tp:nomenclature-citation><tp:taxon-name><tp:taxon-name-part taxon-name-part-type="genus" reg="Culicoides">Culicoides</tp:taxon-name-part> <tp:taxon-name-part taxon-name-part-type="species" reg="pulicaris">pulicaris</tp:taxon-name-part> <tp:taxon-name-part taxon-name-part-type="infraspecific-rank">var.</tp:taxon-name-part> <tp:taxon-name-part taxon-name-part-type="variety" reg="edwardsi">edwardsi</tp:taxon-name-part></tp:taxon-name><comment> Goetghebuer, 1933 [<italic><xref ref-type="bibr" rid="B5578109">Goetghebuer 1933c</xref></italic>: 46], preoccupied by <italic><tp:taxon-name><tp:taxon-name-part taxon-name-part-type="genus" reg="Culicoides">Culicoides</tp:taxon-name-part> <tp:taxon-name-part taxon-name-part-type="species" reg="edwardsi">edwardsi</tp:taxon-name-part></tp:taxon-name></italic> Goetghebuer, 1921. Type locality: Europe.</comment></tp:nomenclature-citation><tp:nomenclature-citation><tp:taxon-name><tp:taxon-name-part taxon-name-part-type="genus" reg="Culicoides">Culicoides</tp:taxon-name-part> <tp:taxon-name-part taxon-name-part-type="species" reg="pulicaris">pulicaris</tp:taxon-name-part> <tp:taxon-name-part taxon-name-part-type="infraspecific-rank">var.</tp:taxon-name-part> <tp:taxon-name-part taxon-name-part-type="variety" reg="edwardsianus">edwardsianus</tp:taxon-name-part></tp:taxon-name><comment> Goetghebuer, 1933 [<xref ref-type="bibr" rid="B5578087">Goetghebuer 1933a</xref>: 367]. Type locality: Great Britain.</comment></tp:nomenclature-citation></tp:nomenclature-citation-list></tp:nomenclature><tp:treatment-sec sec-type="Distribution"><title>Distribution</title><p>PA: Algeria, Egypt, Europe (distributed through much of Europe), Iran, Iraq, Israel, Morocco.</p><p>Local distribution in Egypt: Sinai: Sheikh Zowaiid (N. Sinai). Western Desert: El-Bustan.</p><p>Dates of collection in Egypt: February and March.</p></tp:treatment-sec><ref-list><ref id="B5576576"><element-citation xmlns:xlink="http://www.w3.org/1999/xlink" publication-type="article" xlink:type="simple"><person-group person-group-type="author"><name name-style="western"><surname>Austen</surname><given-names>E.</given-names></name></person-group><year>1921</year><article-title>A Contribution to Knowledge of the Blood-sucking <tp:taxon-name><tp:taxon-name-part taxon-name-part-type="order">Diptera</tp:taxon-name-part></tp:taxon-name> of Palestine, other than <tp:taxon-name><tp:taxon-name-part taxon-name-part-type="family">Tabanidae</tp:taxon-name-part></tp:taxon-name></article-title><source>Bulletin of Entomological Research</source><volume>12</volume><issue>2</issue><fpage>107</fpage><lpage>124</lpage><pub-id pub-id-type="doi">10.1017/s0007485300044941</pub-id></element-citation></ref><ref id="B5578531"><element-citation xmlns:xlink="http://www.w3.org/1999/xlink" publication-type="article" xlink:type="simple"><person-group person-group-type="author"><name name-style="western"><surname>Kieffer</surname><given-names>J. J.</given-names></name></person-group><year>1924</year><article-title>Chironomides nouveaux ou rares de l'Europe centrale</article-title><source>Bulletin de la Société d'Histoire Naturelle de la Moselle</source><volume>30</volume><fpage>11</fpage><lpage>110</lpage></element-citation></ref><ref id="B5578541"><element-citation xmlns:xlink="http://www.w3.org/1999/xlink" publication-type="article" xlink:type="simple"><person-group person-group-type="author"><name name-style="western"><surname>Kieffer</surname><given-names>J. J.</given-names></name></person-group><year>1924</year><article-title>Quelques nouveaux chironomides piqueurs de l'Europe centrale</article-title><source>Archives de l'Institut Pasteur Algérie</source><volume>2</volume><fpage>391</fpage><lpage>408</lpage></element-citation></ref><ref id="B5578109"><element-citation xmlns:xlink="http://www.w3.org/1999/xlink" publication-type="chapter" xlink:type="simple"><person-group person-group-type="author"><name name-style="western"><surname>Goetghebuer</surname><given-names>M.</given-names></name></person-group><year>1933</year><chapter-title>13a. <tp:taxon-name><tp:taxon-name-part taxon-name-part-type="family">Heleidae</tp:taxon-name-part></tp:taxon-name> (<tp:taxon-name><tp:taxon-name-part taxon-name-part-type="family">Ceratopogonidae</tp:taxon-name-part></tp:taxon-name>)</chapter-title><person-group person-group-type="editor"><name name-style="western"><surname>Lindner</surname><given-names>E.</given-names></name></person-group><source>Die Fliegen der palaearktischen Region</source><publisher-name>E. Schweizerbart’sche verlagsbuchhandlung</publisher-name><publisher-loc>Stuttgart</publisher-loc><size units="page">48</size></element-citation></ref><ref id="B5578087"><element-citation xmlns:xlink="http://www.w3.org/1999/xlink" publication-type="article" xlink:type="simple"><person-group person-group-type="author"><name name-style="western"><surname>Goetghebuer</surname><given-names>M.</given-names></name></person-group><year>1933</year><article-title>Catalogue des Cératopogonides de Belgique</article-title><source>Bulletin &amp; Annales de la Société Entomologique de Belgique</source><volume>73</volume><fpage>363</fpage><lpage>372</lpage></element-citation></ref></ref-list></tp:taxon-treatment>
