# Supplementary material for: Biting midges of Egypt (Diptera: Ceratopogonidae)
Source: Biodivers Data J. 2020 Apr 29;8:e52357. doi: 10.3897/BDJ.8.e52357 (PMC7203177; doi:10.3897/BDJ.8.e52357)
Supplement: XML Treatment for Culicoides pulicaris [file BDJ.8.e52357-treatment64.xml]

<!DOCTYPE tp:taxon-treatment
  PUBLIC "-//TaxonX//DTD Taxonomic Treatment Publishing DTD v0 20100105//EN" "tax-treatment-NSO.dtd">
<tp:taxon-treatment xmlns:tp="http://www.plazi.org/taxpub"><tp:treatment-meta><mixed-citation publication-type="journal"><person-group><name><surname>El-Hawagry</surname><given-names>Magdi S.</given-names></name><name><surname>El-Azab</surname><given-names>Salah El-Din A.</given-names></name><name><surname>Abdel-Dayem</surname><given-names>Mahmoud S.</given-names></name><name><surname>Al Dhafer</surname><given-names>Hathal M.</given-names></name></person-group><article-title>Biting midges of Egypt (<tp:taxon-name><tp:taxon-name-part taxon-name-part-type="order">Diptera</tp:taxon-name-part></tp:taxon-name>: <tp:taxon-name><tp:taxon-name-part taxon-name-part-type="family">Ceratopogonidae</tp:taxon-name-part></tp:taxon-name>)</article-title><source>Biodivers Data J</source><day>29</day><month>4</month><year>2020</year><volume>8</volume><pub-id pub-id-type="doi">10.3897/BDJ.8.e52357</pub-id></mixed-citation></tp:treatment-meta><tp:nomenclature><tp:taxon-name><object-id xmlns:xlink="http://www.w3.org/1999/xlink" content-type="arpha" xlink:type="simple">C1CD0705-BCDF-5E0D-8687-4E6BE7DF6167</object-id><tp:taxon-name-part taxon-name-part-type="genus">Culicoides</tp:taxon-name-part> <tp:taxon-name-part taxon-name-part-type="species">pulicaris</tp:taxon-name-part></tp:taxon-name><tp:taxon-authority>(Linnaeus, 1758)</tp:taxon-authority><tp:nomenclature-citation-list><tp:nomenclature-citation><tp:taxon-name><tp:taxon-name-part taxon-name-part-type="genus" reg="Culex">Culex</tp:taxon-name-part> <tp:taxon-name-part taxon-name-part-type="species" reg="pulicaris">pulicaris</tp:taxon-name-part></tp:taxon-name><comment> Linnaeus, 1758 [<xref ref-type="bibr" rid="B5578995">Linnaeus 1758</xref>: 603]. Type locality: Europe.</comment></tp:nomenclature-citation><tp:nomenclature-citation><tp:taxon-name><tp:taxon-name-part taxon-name-part-type="genus" reg="Culicoides">Culicoides</tp:taxon-name-part> <tp:taxon-name-part taxon-name-part-type="species" reg="setosinervis">setosinervis</tp:taxon-name-part></tp:taxon-name><comment> Kieffer, 1913 [<xref ref-type="bibr" rid="B5578327">Kieffer 1913a</xref>: 8]. Type locality: Germany.</comment></tp:nomenclature-citation><tp:nomenclature-citation><tp:taxon-name><tp:taxon-name-part taxon-name-part-type="genus" reg="Culicoides">Culicoides</tp:taxon-name-part> <tp:taxon-name-part taxon-name-part-type="species" reg="pullatus">pullatus</tp:taxon-name-part></tp:taxon-name><comment> Kieffer, 1915 [<xref ref-type="bibr" rid="B5578411">Kieffer 1915</xref>: 474]. Type locality: Germany.</comment></tp:nomenclature-citation><tp:nomenclature-citation><tp:taxon-name><tp:taxon-name-part taxon-name-part-type="genus" reg="Culicoides">Culicoides</tp:taxon-name-part> <tp:taxon-name-part taxon-name-part-type="species" reg="stephensi">stephensi</tp:taxon-name-part></tp:taxon-name><comment> Carter, 1916 [<xref ref-type="bibr" rid="B5577055">Carter 1916</xref>: 135]. Type locality: Egypt.</comment></tp:nomenclature-citation><tp:nomenclature-citation><tp:taxon-name><tp:taxon-name-part taxon-name-part-type="genus" reg="Culicoides">Culicoides</tp:taxon-name-part> <tp:taxon-name-part taxon-name-part-type="species" reg="cinerellus">cinerellus</tp:taxon-name-part></tp:taxon-name><comment> Kieffer, 1919 [<xref ref-type="bibr" rid="B5578451">Kieffer 1919</xref>: 40]. Type locality: Ukraine.</comment></tp:nomenclature-citation><tp:nomenclature-citation><tp:taxon-name><tp:taxon-name-part taxon-name-part-type="genus" reg="Culicoides">Culicoides</tp:taxon-name-part> <tp:taxon-name-part taxon-name-part-type="species" reg="quinquepunctatus">quinquepunctatus</tp:taxon-name-part></tp:taxon-name><comment> Goetghebuer, 1921 [<xref ref-type="bibr" rid="B5578077">Goetghebuer 1921</xref>: 177]. Type locality: Belgium.</comment></tp:nomenclature-citation><tp:nomenclature-citation><tp:taxon-name><tp:taxon-name-part taxon-name-part-type="genus" reg="Culicoides">Culicoides</tp:taxon-name-part> <tp:taxon-name-part taxon-name-part-type="species" reg="flaviplumus">flaviplumus</tp:taxon-name-part></tp:taxon-name><comment> Kieffer, 1924 [<xref ref-type="bibr" rid="B5578531">Kieffer 1924a</xref>: 19]. Type locality: Germany.</comment></tp:nomenclature-citation><tp:nomenclature-citation><tp:taxon-name><tp:taxon-name-part taxon-name-part-type="genus" reg="Culicoides">Culicoides</tp:taxon-name-part> <tp:taxon-name-part taxon-name-part-type="species" reg="sawamotoi">sawamotoi</tp:taxon-name-part></tp:taxon-name><comment> Kono and Takahasi, 1940 [<italic><xref ref-type="bibr" rid="B5578581">Kono and Takahasi 1940</xref></italic>: 75.] Type locality: Russia.</comment></tp:nomenclature-citation></tp:nomenclature-citation-list></tp:nomenclature><tp:treatment-sec sec-type="Distribution"><title>Distribution</title><p>PA: Widespread.</p><p>Local distribution in Egypt: Eastern Desert: Ismailia (Moascar). Sinai: Bir El-Abd.</p><p>Dates of collection in Egypt: March to July.</p></tp:treatment-sec><ref-list><ref id="B5578995"><element-citation xmlns:xlink="http://www.w3.org/1999/xlink" publication-type="book" xlink:type="simple"><person-group person-group-type="author"><name name-style="western"><surname>Linnaeus</surname><given-names>C.</given-names></name></person-group><year>1758</year><source>Systema naturae per regna tria naturae, secundum classes, ordines, genera, species, cum characteribus, differentiis, synonymis, locis</source><edition>10th edition</edition><publisher-name>Laurentius Salvius</publisher-name><publisher-loc>Holmiae [= Stockholm]</publisher-loc><size units="page">824</size><pub-id pub-id-type="doi">10.5962/bhl.title.542</pub-id></element-citation></ref><ref id="B5578327"><element-citation xmlns:xlink="http://www.w3.org/1999/xlink" publication-type="article" xlink:type="simple"><person-group person-group-type="author"><name name-style="western"><surname>Kieffer</surname><given-names>J. J.</given-names></name></person-group><year>1913</year><article-title>Nouveaux chironomides (tendipédides) d'Allemagne</article-title><source>Bulletin de la Société d'Histoire Naturelle de Metz</source><volume>28</volume><fpage>7</fpage><lpage>35</lpage></element-citation></ref><ref id="B5578411"><element-citation xmlns:xlink="http://www.w3.org/1999/xlink" publication-type="article" xlink:type="simple"><person-group person-group-type="author"><name name-style="western"><surname>Kieffer</surname><given-names>J. J.</given-names></name></person-group><year>1915</year><article-title>Neue halophile Chironomiden</article-title><source>Archiv für Hydrobiologie, Supplement</source><volume>2</volume><fpage>472</fpage><lpage>482</lpage></element-citation></ref><ref id="B5577055"><element-citation xmlns:xlink="http://www.w3.org/1999/xlink" publication-type="article" xlink:type="simple"><person-group person-group-type="author"><name name-style="western"><surname>Carter</surname><given-names>Henry F.</given-names></name></person-group><year>1916</year><article-title>On three new African midges</article-title><source>Annals of Tropical Medicine &amp; Parasitology</source><volume>10</volume><issue>1</issue><fpage>131</fpage><lpage>138</lpage><pub-id pub-id-type="doi">10.1080/00034983.1916.11684107</pub-id></element-citation></ref><ref id="B5578451"><element-citation xmlns:xlink="http://www.w3.org/1999/xlink" publication-type="article" xlink:type="simple"><person-group person-group-type="author"><name name-style="western"><surname>Kieffer</surname><given-names>J. J.</given-names></name></person-group><year>1919</year><article-title>Chironomides d'Europe conservés au Musée National Hongrois de Budapest</article-title><source>Annales Historico-Naturales Musei Nationalis Hungarici</source><volume>17</volume><fpage>1</fpage><lpage>160</lpage></element-citation></ref><ref id="B5578077"><element-citation xmlns:xlink="http://www.w3.org/1999/xlink" publication-type="article" xlink:type="simple"><person-group person-group-type="author"><name name-style="western"><surname>Goetghebuer</surname><given-names>Maurice.</given-names></name></person-group><year>1921</year><article-title>Chironomides de Belgique et spécialement de la zone des Flandres</article-title><source>Mémoires du Musée Royal d'Histoire Naturelle de Belgique</source><volume>8</volume><issue>4</issue><fpage>1</fpage><lpage>208</lpage><pub-id pub-id-type="doi">10.5962/bhl.title.52331</pub-id></element-citation></ref><ref id="B5578531"><element-citation xmlns:xlink="http://www.w3.org/1999/xlink" publication-type="article" xlink:type="simple"><person-group person-group-type="author"><name name-style="western"><surname>Kieffer</surname><given-names>J. J.</given-names></name></person-group><year>1924</year><article-title>Chironomides nouveaux ou rares de l'Europe centrale</article-title><source>Bulletin de la Société d'Histoire Naturelle de la Moselle</source><volume>30</volume><fpage>11</fpage><lpage>110</lpage></element-citation></ref><ref id="B5578581"><element-citation xmlns:xlink="http://www.w3.org/1999/xlink" publication-type="article" xlink:type="simple"><person-group person-group-type="author"><name name-style="western"><surname>Kono</surname><given-names>H.</given-names></name><name name-style="western"><surname>Takahasi</surname><given-names>H.</given-names></name></person-group><year>1940</year><article-title>A revision of the <italic><tp:taxon-name><tp:taxon-name-part taxon-name-part-type="genus" reg="Culicoides">Culicoides</tp:taxon-name-part></tp:taxon-name></italic>-species of Saghalien and Hokkaido (<tp:taxon-name><tp:taxon-name-part taxon-name-part-type="family">Ceratopogonidae</tp:taxon-name-part></tp:taxon-name>, <tp:taxon-name><tp:taxon-name-part taxon-name-part-type="order">Diptera</tp:taxon-name-part></tp:taxon-name>)</article-title><source><tp:taxon-name><tp:taxon-name-part taxon-name-part-type="class">Insecta</tp:taxon-name-part></tp:taxon-name> Matsumurana</source><volume>14</volume><fpage>69</fpage><lpage>77</lpage></element-citation></ref></ref-list></tp:taxon-treatment>
