# Supplementary material for: Biting midges of Egypt (Diptera: Ceratopogonidae)
Source: Biodivers Data J. 2020 Apr 29;8:e52357. doi: 10.3897/BDJ.8.e52357 (PMC7203177; doi:10.3897/BDJ.8.e52357)
Supplement: XML Treatment for Culicoides puncticollis [file BDJ.8.e52357-treatment65.xml]

<!DOCTYPE tp:taxon-treatment
  PUBLIC "-//TaxonX//DTD Taxonomic Treatment Publishing DTD v0 20100105//EN" "tax-treatment-NSO.dtd">
<tp:taxon-treatment xmlns:tp="http://www.plazi.org/taxpub"><tp:treatment-meta><mixed-citation publication-type="journal"><person-group><name><surname>El-Hawagry</surname><given-names>Magdi S.</given-names></name><name><surname>El-Azab</surname><given-names>Salah El-Din A.</given-names></name><name><surname>Abdel-Dayem</surname><given-names>Mahmoud S.</given-names></name><name><surname>Al Dhafer</surname><given-names>Hathal M.</given-names></name></person-group><article-title>Biting midges of Egypt (<tp:taxon-name><tp:taxon-name-part taxon-name-part-type="order">Diptera</tp:taxon-name-part></tp:taxon-name>: <tp:taxon-name><tp:taxon-name-part taxon-name-part-type="family">Ceratopogonidae</tp:taxon-name-part></tp:taxon-name>)</article-title><source>Biodivers Data J</source><day>29</day><month>4</month><year>2020</year><volume>8</volume><pub-id pub-id-type="doi">10.3897/BDJ.8.e52357</pub-id></mixed-citation></tp:treatment-meta><tp:nomenclature><tp:taxon-name><object-id xmlns:xlink="http://www.w3.org/1999/xlink" content-type="arpha" xlink:type="simple">2420AE0B-4C1A-5268-BA4D-ACD5982DD5B8</object-id><tp:taxon-name-part taxon-name-part-type="genus">Culicoides</tp:taxon-name-part> <tp:taxon-name-part taxon-name-part-type="species">puncticollis</tp:taxon-name-part></tp:taxon-name><tp:taxon-authority>(Becker, 1903)</tp:taxon-authority><tp:nomenclature-citation-list><tp:nomenclature-citation><tp:taxon-name><tp:taxon-name-part taxon-name-part-type="genus" reg="Ceratopogon">Ceratopogon</tp:taxon-name-part> <tp:taxon-name-part taxon-name-part-type="species" reg="puncticollis">puncticollis</tp:taxon-name-part></tp:taxon-name><comment> Becker, 1903 [<xref ref-type="bibr" rid="B5576596">Becker 1903</xref>: 75]. Type locality: Egypt.</comment></tp:nomenclature-citation><tp:nomenclature-citation><tp:taxon-name><tp:taxon-name-part taxon-name-part-type="genus" reg="Ceratopogon">Ceratopogon</tp:taxon-name-part> <tp:taxon-name-part taxon-name-part-type="species" reg="pulicaris">pulicaris</tp:taxon-name-part> <tp:taxon-name-part taxon-name-part-type="infraspecific-rank">form</tp:taxon-name-part> <tp:taxon-name-part taxon-name-part-type="form" reg="algecirensis">algecirensis</tp:taxon-name-part></tp:taxon-name><comment> Strobl, 1900 [<italic><xref ref-type="bibr" rid="B5591858">Strobl 1900</xref></italic>: 170]. Type locality: Spain. Name suppressed by ICZN Opinion 1643.</comment></tp:nomenclature-citation><tp:nomenclature-citation><tp:taxon-name><tp:taxon-name-part taxon-name-part-type="genus" reg="Culicoides">Culicoides</tp:taxon-name-part> <tp:taxon-name-part taxon-name-part-type="species" reg="impressus">impressus</tp:taxon-name-part></tp:taxon-name><comment> Kieffer, 1918 [<italic><xref ref-type="bibr" rid="B5578431">Kieffer 1918a</xref></italic>: 47]. Type locality: Tunisia.</comment></tp:nomenclature-citation><tp:nomenclature-citation><tp:taxon-name><tp:taxon-name-part taxon-name-part-type="genus" reg="Culicoides">Culicoides</tp:taxon-name-part> <tp:taxon-name-part taxon-name-part-type="species" reg="distigma">distigma</tp:taxon-name-part></tp:taxon-name><comment> Kieffer, 1922 [<xref ref-type="bibr" rid="B5578501">Kieffer 1922b</xref>: 502]. Type locality: Algeria.</comment></tp:nomenclature-citation><tp:nomenclature-citation><tp:taxon-name><tp:taxon-name-part taxon-name-part-type="genus" reg="Culicoides">Culicoides</tp:taxon-name-part> <tp:taxon-name-part taxon-name-part-type="species" reg="donatieni">donatieni</tp:taxon-name-part></tp:taxon-name><comment> Kieffer, 1922 [<xref ref-type="bibr" rid="B5578501">Kieffer 1922b</xref>: 504]. Type locality: Algeria.</comment></tp:nomenclature-citation><tp:nomenclature-citation><tp:taxon-name><tp:taxon-name-part taxon-name-part-type="genus" reg="Culicoides">Culicoides</tp:taxon-name-part> <tp:taxon-name-part taxon-name-part-type="species" reg="sciniphes">sciniphes</tp:taxon-name-part></tp:taxon-name><comment> Kieffer, 1925 [<italic><xref ref-type="bibr" rid="B5578571">Kieffer 1925c</xref></italic>: 261]. Type locality: Egypt.</comment></tp:nomenclature-citation><tp:nomenclature-citation><tp:taxon-name><tp:taxon-name-part taxon-name-part-type="genus" reg="Culicoides">Culicoides</tp:taxon-name-part> <tp:taxon-name-part taxon-name-part-type="species" reg="bipunctatus">bipunctatus</tp:taxon-name-part></tp:taxon-name><comment> Vimmer, 1932 [<xref ref-type="bibr" rid="B5591958">Vimmer 1932</xref>: 133]. Type locality: Israel.</comment></tp:nomenclature-citation><tp:nomenclature-citation><tp:taxon-name><tp:taxon-name-part taxon-name-part-type="genus" reg="Culicoides">Culicoides</tp:taxon-name-part> <tp:taxon-name-part taxon-name-part-type="species" reg="tripunctatus">tripunctatus</tp:taxon-name-part></tp:taxon-name><comment> Vimmer, 1932 [<xref ref-type="bibr" rid="B5591958">Vimmer 1932</xref>: 137]. Type locality: Israel.</comment></tp:nomenclature-citation><tp:nomenclature-citation><tp:taxon-name><tp:taxon-name-part taxon-name-part-type="genus" reg="Culicoides">Culicoides</tp:taxon-name-part> <tp:taxon-name-part taxon-name-part-type="species" reg="wenigi">wenigi</tp:taxon-name-part></tp:taxon-name><comment> Vimmer, 1932 [<xref ref-type="bibr" rid="B5591958">Vimmer 1932</xref>: 138]. Type locality: Israel.</comment></tp:nomenclature-citation><tp:nomenclature-citation><tp:taxon-name><tp:taxon-name-part taxon-name-part-type="genus" reg="Culicoides">Culicoides</tp:taxon-name-part> <tp:taxon-name-part taxon-name-part-type="species" reg="flavitarsis">flavitarsis</tp:taxon-name-part></tp:taxon-name><comment> Vimmer, 1932 [<xref ref-type="bibr" rid="B5591958">Vimmer 1932</xref>: 137]. Type locality: Israel.</comment></tp:nomenclature-citation><tp:nomenclature-citation><tp:taxon-name><tp:taxon-name-part taxon-name-part-type="genus" reg="Culicoides">Culicoides</tp:taxon-name-part> <tp:taxon-name-part taxon-name-part-type="species" reg="griseovittatus">griseovittatus</tp:taxon-name-part></tp:taxon-name><comment> Vimmer, 1932 [<xref ref-type="bibr" rid="B5591958">Vimmer 1932</xref>: 133]. Type locality: Israel.</comment></tp:nomenclature-citation><tp:nomenclature-citation><tp:taxon-name><tp:taxon-name-part taxon-name-part-type="genus" reg="Culicoides">Culicoides</tp:taxon-name-part> <tp:taxon-name-part taxon-name-part-type="species" reg="luteosignatus">luteosignatus</tp:taxon-name-part></tp:taxon-name><comment> Vimmer, 1932 [<xref ref-type="bibr" rid="B5591958">Vimmer 1932</xref>: 140]. Type locality: Israel.</comment></tp:nomenclature-citation><tp:nomenclature-citation><tp:taxon-name><tp:taxon-name-part taxon-name-part-type="genus" reg="Culicoides">Culicoides</tp:taxon-name-part> <tp:taxon-name-part taxon-name-part-type="species" reg="vavrai">vavrai</tp:taxon-name-part></tp:taxon-name><comment> Vimmer, 1932 [<xref ref-type="bibr" rid="B5591958">Vimmer 1932</xref>: 140]. Type locality: Israel.</comment></tp:nomenclature-citation></tp:nomenclature-citation-list></tp:nomenclature><tp:treatment-sec sec-type="materials"><title>Materials</title><list list-type="alpha-lower" list-content="occurrences"><list-item><p><bold>Type status:</bold> <named-content xmlns:xlink="http://www.w3.org/1999/xlink" content-type="dwc:typeStatus" xlink:type="simple">Other material</named-content>. <bold>Occurrence:</bold> individualCount: <named-content xmlns:xlink="http://www.w3.org/1999/xlink" content-type="dwc:individualCount" xlink:type="simple">1</named-content>; sex: <named-content xmlns:xlink="http://www.w3.org/1999/xlink" content-type="dwc:sex" xlink:type="simple">male</named-content>; disposition: <named-content xmlns:xlink="http://www.w3.org/1999/xlink" content-type="dwc:disposition" xlink:type="simple">personal collection of El-Hawagry</named-content>; <bold>Taxon:</bold> scientificName: <named-content xmlns:xlink="http://www.w3.org/1999/xlink" content-type="dwc:scientificName" xlink:type="simple"><italic><tp:taxon-name><tp:taxon-name-part taxon-name-part-type="genus" reg="Culicoides">Culicoides</tp:taxon-name-part> <tp:taxon-name-part taxon-name-part-type="species" reg="puncticollis">puncticollis</tp:taxon-name-part></tp:taxon-name></italic> (Becker, 1903)</named-content>; kingdom: <named-content xmlns:xlink="http://www.w3.org/1999/xlink" content-type="dwc:kingdom" xlink:type="simple"><tp:taxon-name><tp:taxon-name-part taxon-name-part-type="kingdom">Animalia</tp:taxon-name-part></tp:taxon-name></named-content>; phylum: <named-content xmlns:xlink="http://www.w3.org/1999/xlink" content-type="dwc:phylum" xlink:type="simple"><tp:taxon-name><tp:taxon-name-part taxon-name-part-type="phylum">Arthropoda</tp:taxon-name-part></tp:taxon-name></named-content>; class: <named-content xmlns:xlink="http://www.w3.org/1999/xlink" content-type="dwc:class" xlink:type="simple"><tp:taxon-name><tp:taxon-name-part taxon-name-part-type="class">Insecta</tp:taxon-name-part></tp:taxon-name></named-content>; order: <named-content xmlns:xlink="http://www.w3.org/1999/xlink" content-type="dwc:order" xlink:type="simple"><tp:taxon-name><tp:taxon-name-part taxon-name-part-type="order">Diptera</tp:taxon-name-part></tp:taxon-name></named-content>; family: <named-content xmlns:xlink="http://www.w3.org/1999/xlink" content-type="dwc:family" xlink:type="simple"><tp:taxon-name><tp:taxon-name-part taxon-name-part-type="family">Ceratopogonidae</tp:taxon-name-part></tp:taxon-name></named-content>; <bold>Location:</bold> continent: <named-content xmlns:xlink="http://www.w3.org/1999/xlink" content-type="dwc:continent" xlink:type="simple">Africa</named-content>; country: <named-content xmlns:xlink="http://www.w3.org/1999/xlink" content-type="dwc:country" xlink:type="simple">Egypt</named-content>; stateProvince: <named-content xmlns:xlink="http://www.w3.org/1999/xlink" content-type="dwc:stateProvince" xlink:type="simple">El-Dakahlyia</named-content>; locality: <named-content xmlns:xlink="http://www.w3.org/1999/xlink" content-type="dwc:locality" xlink:type="simple">Sallent, El-Mansoura</named-content>; <bold>Event:</bold> samplingProtocol: <named-content xmlns:xlink="http://www.w3.org/1999/xlink" content-type="dwc:samplingProtocol" xlink:type="simple">light trap</named-content>; eventDate: <named-content xmlns:xlink="http://www.w3.org/1999/xlink" content-type="dwc:eventDate" xlink:type="simple">17 Nov 1997</named-content></p></list-item></list></tp:treatment-sec><tp:treatment-sec sec-type="Distribution"><title>Distribution</title><p>PA: Balearic Is., Belgium, British Is., Corsica, Cyprus, Dodecanese Is., France, Hungary, Italy, Middle East, North Africa, Poland, Portugal, Russia, Slovakia, Spain, Turkey, Ukraine.</p><p>Local distribution in Egypt: Coastal Strip: Alexandria, Burg El-Arab, Burg Rashid. Eastern Desert: Ismailia (Fayed, Nifisha &amp; Moascar), Suez. Fayoum: Sinnuris. Lower Nile Valley &amp; Delta: Abbassiya, Abu-Rawash, Aga, Bulaq El-Dakrour, Cairo, Desouk, El-Basatin, EI-Mansoura, Giza, Maadi, Mit Yaish (Mit Ghamr). Upper Nile Valley: Dairout, Minya. Western Desert: Abis, Itay El-Baroud.</p><p>Dates of collection in Egypt: March to November.</p></tp:treatment-sec><ref-list><ref id="B5576596"><element-citation xmlns:xlink="http://www.w3.org/1999/xlink" publication-type="article" xlink:type="simple"><person-group person-group-type="author"><name name-style="western"><surname>Becker</surname><given-names>T.</given-names></name></person-group><year>1903</year><article-title>Ägyptische Dipteren</article-title><source>Mitteilungen aus dem Zoologischen Museum</source><volume>2</volume><fpage>67</fpage><lpage>195</lpage></element-citation></ref><ref id="B5591858"><element-citation xmlns:xlink="http://www.w3.org/1999/xlink" publication-type="article" xlink:type="simple"><person-group person-group-type="author"><name name-style="western"><surname>Strobl</surname><given-names>B. G.</given-names></name></person-group><year>1900</year><article-title>Spanische Dipteren</article-title><source>Wiener Entomologische Zeitung</source><volume>19</volume><fpage>61</fpage><lpage>70, 169-174</lpage></element-citation></ref><ref id="B5578431"><element-citation xmlns:xlink="http://www.w3.org/1999/xlink" publication-type="article" xlink:type="simple"><person-group person-group-type="author"><name name-style="western"><surname>Kieffer</surname><given-names>J. J.</given-names></name></person-group><year>1918</year><article-title>Chironomides d'Afrique et d'Asie conservés au Museum National Hongrois de Budapest</article-title><source>Annales HistoricoNaturales Musei Nationalis Hungarici</source><volume>16</volume><fpage>31</fpage><lpage>136</lpage></element-citation></ref><ref id="B5578501"><element-citation xmlns:xlink="http://www.w3.org/1999/xlink" publication-type="article" xlink:type="simple"><person-group person-group-type="author"><name name-style="western"><surname>Kieffer</surname><given-names>J. J.</given-names></name></person-group><year>1922</year><article-title>Nouveaux Chironomides piqueurs habitant l'Algérie</article-title><source>Archives de l'Institut Pasteur de l'Afrique du Nord</source><volume>2</volume><fpage>494</fpage><lpage>518</lpage></element-citation></ref><ref id="B5578571"><element-citation xmlns:xlink="http://www.w3.org/1999/xlink" publication-type="article" xlink:type="simple"><person-group person-group-type="author"><name name-style="western"><surname>Kieffer</surname><given-names>J. J.</given-names></name></person-group><year>1925</year><article-title>Chironomides d'Egypte (Dipt.)</article-title><source>Bulletin de la Société Royale Entomologique d'Egypte</source><volume>1924</volume><fpage>244</fpage><lpage>312</lpage></element-citation></ref><ref id="B5591958"><element-citation xmlns:xlink="http://www.w3.org/1999/xlink" publication-type="article" xlink:type="simple"><person-group person-group-type="author"><name name-style="western"><surname>Vimmer</surname><given-names>A.</given-names></name></person-group><year>1932</year><article-title>Nové druhy podceledi <tp:taxon-name><tp:taxon-name-part taxon-name-part-type="subfamily">Ceratopogoninae</tp:taxon-name-part></tp:taxon-name> (<tp:taxon-name><tp:taxon-name-part taxon-name-part-type="subfamily">Tendipedidae</tp:taxon-name-part></tp:taxon-name>—Dipt.) ze sberu Bodenheimerova</article-title><source>Sbornik Entomologickeho Oddeleni pri Zoologickych Sbirkach Narodniho Musea v Praze</source><volume>10</volume><fpage>130</fpage><lpage>144</lpage></element-citation></ref></ref-list></tp:taxon-treatment>
