# Supplementary material for: Biting midges of Egypt (Diptera: Ceratopogonidae)
Source: Biodivers Data J. 2020 Apr 29;8:e52357. doi: 10.3897/BDJ.8.e52357 (PMC7203177; doi:10.3897/BDJ.8.e52357)
Supplement: XML Treatment for Culicoides riethi [file BDJ.8.e52357-treatment66.xml]

<!DOCTYPE tp:taxon-treatment
  PUBLIC "-//TaxonX//DTD Taxonomic Treatment Publishing DTD v0 20100105//EN" "tax-treatment-NSO.dtd">
<tp:taxon-treatment xmlns:tp="http://www.plazi.org/taxpub"><tp:treatment-meta><mixed-citation publication-type="journal"><person-group><name><surname>El-Hawagry</surname><given-names>Magdi S.</given-names></name><name><surname>El-Azab</surname><given-names>Salah El-Din A.</given-names></name><name><surname>Abdel-Dayem</surname><given-names>Mahmoud S.</given-names></name><name><surname>Al Dhafer</surname><given-names>Hathal M.</given-names></name></person-group><article-title>Biting midges of Egypt (<tp:taxon-name><tp:taxon-name-part taxon-name-part-type="order">Diptera</tp:taxon-name-part></tp:taxon-name>: <tp:taxon-name><tp:taxon-name-part taxon-name-part-type="family">Ceratopogonidae</tp:taxon-name-part></tp:taxon-name>)</article-title><source>Biodivers Data J</source><day>29</day><month>4</month><year>2020</year><volume>8</volume><pub-id pub-id-type="doi">10.3897/BDJ.8.e52357</pub-id></mixed-citation></tp:treatment-meta><tp:nomenclature><tp:taxon-name><object-id xmlns:xlink="http://www.w3.org/1999/xlink" content-type="arpha" xlink:type="simple">802A84DD-3E11-546A-8C1B-7216D07E8769</object-id><tp:taxon-name-part taxon-name-part-type="genus">Culicoides</tp:taxon-name-part> <tp:taxon-name-part taxon-name-part-type="species">riethi</tp:taxon-name-part></tp:taxon-name><tp:taxon-authority>Kieffer, 1914</tp:taxon-authority><tp:nomenclature-citation-list><tp:nomenclature-citation><tp:taxon-name><tp:taxon-name-part taxon-name-part-type="genus" reg="Culicoides">Culicoides</tp:taxon-name-part> <tp:taxon-name-part taxon-name-part-type="species" reg="riethi">riethi</tp:taxon-name-part></tp:taxon-name><comment> Kieffer, 1914 [<xref ref-type="bibr" rid="B5578391">Kieffer 1914a</xref>: 237]. Type locality: Germany.</comment></tp:nomenclature-citation><tp:nomenclature-citation><tp:taxon-name><tp:taxon-name-part taxon-name-part-type="genus" reg="Culicoides">Culicoides</tp:taxon-name-part> <tp:taxon-name-part taxon-name-part-type="species" reg="cordatus">cordatus</tp:taxon-name-part></tp:taxon-name><comment> Kieffer, 1921 [<italic><xref ref-type="bibr" rid="B5578471">Kieffer 1921b</xref></italic>: 114 (1921d: 275)]. Type locality: Latvia.</comment></tp:nomenclature-citation><tp:nomenclature-citation><tp:taxon-name><tp:taxon-name-part taxon-name-part-type="genus" reg="Culicoides">Culicoides</tp:taxon-name-part> <tp:taxon-name-part taxon-name-part-type="species" reg="crassiforceps">crassiforceps</tp:taxon-name-part></tp:taxon-name><comment> Kieffer, 1924 [<xref ref-type="bibr" rid="B5578531">Kieffer 1924a</xref>: 15]. Type locality: Germany.</comment></tp:nomenclature-citation><tp:nomenclature-citation><tp:taxon-name><tp:taxon-name-part taxon-name-part-type="genus" reg="Culicoides">Culicoides</tp:taxon-name-part> <tp:taxon-name-part taxon-name-part-type="species" reg="gigas">gigas</tp:taxon-name-part></tp:taxon-name><comment> Root and Hoffman, 1937 [<xref ref-type="bibr" rid="B5585565">Root and Hoffman 1937</xref>: 172]. Type locality: Canada (Saskatchewan).</comment></tp:nomenclature-citation></tp:nomenclature-citation-list></tp:nomenclature><tp:treatment-sec sec-type="Distribution"><title>Distribution</title><p>NE: from Alaska to Manitoba, south to British Columbia, Wyoming and Nebraska. PA: China, Egypt, Europe (widespread), Iran, Japan, Mongolia, Morocco.</p><p>Local distribution in Egypt: Coastal Strip: Roseta. Fayoum: El-Siliyin Lower Nile valley &amp; Delta: Abu-Rawash. Upper Nile Valley: Asswan (Botanical Garden, High Dam), Minya. Western Desert: Wadi El-Natroun.</p><p>Dates of collection in Egypt: throughout the year.</p></tp:treatment-sec><ref-list><ref id="B5578391"><element-citation xmlns:xlink="http://www.w3.org/1999/xlink" publication-type="article" xlink:type="simple"><person-group person-group-type="author"><name name-style="western"><surname>Kieffer</surname><given-names>J. J.</given-names></name></person-group><year>1914</year><article-title>Zwölf neue Culicoidinenarten</article-title><source>Archiv für Hydrobiologie und Planktonkunde, Supplement</source><volume>2</volume><fpage>231</fpage><lpage>241</lpage></element-citation></ref><ref id="B5578471"><element-citation xmlns:xlink="http://www.w3.org/1999/xlink" publication-type="article" xlink:type="simple"><person-group person-group-type="author"><name name-style="western"><surname>Kieffer</surname><given-names>J. J.</given-names></name></person-group><year>1921</year><article-title>Sur quelques Diptères piqueurs de la tribu des <tp:taxon-name><tp:taxon-name-part taxon-name-part-type="subfamily">Ceratopogoninae</tp:taxon-name-part></tp:taxon-name></article-title><source>Archives de l'Institut Pasteur de l'Afrique du Nord</source><volume>1</volume><fpage>107</fpage><lpage>115</lpage></element-citation></ref><ref id="B5578531"><element-citation xmlns:xlink="http://www.w3.org/1999/xlink" publication-type="article" xlink:type="simple"><person-group person-group-type="author"><name name-style="western"><surname>Kieffer</surname><given-names>J. J.</given-names></name></person-group><year>1924</year><article-title>Chironomides nouveaux ou rares de l'Europe centrale</article-title><source>Bulletin de la Société d'Histoire Naturelle de la Moselle</source><volume>30</volume><fpage>11</fpage><lpage>110</lpage></element-citation></ref><ref id="B5585565"><element-citation xmlns:xlink="http://www.w3.org/1999/xlink" publication-type="article" xlink:type="simple"><person-group person-group-type="author"><name name-style="western"><surname>Root</surname><given-names>FRANCIS METCALF</given-names></name><name name-style="western"><surname>Hoffman</surname><given-names>W. A.</given-names></name></person-group><year>1937</year><article-title>The North American species of <italic><tp:taxon-name><tp:taxon-name-part taxon-name-part-type="genus" reg="Culicoides">Culicoides</tp:taxon-name-part></tp:taxon-name></italic></article-title><source>American Journal of Epidemiology</source><volume>25</volume><issue>1</issue><fpage>150</fpage><lpage>176</lpage><pub-id pub-id-type="doi">10.1093/oxfordjournals.aje.a118291</pub-id></element-citation></ref></ref-list></tp:taxon-treatment>
