# Supplementary material for: Biting midges of Egypt (Diptera: Ceratopogonidae)
Source: Biodivers Data J. 2020 Apr 29;8:e52357. doi: 10.3897/BDJ.8.e52357 (PMC7203177; doi:10.3897/BDJ.8.e52357)
Supplement: XML Treatment for Culicoides sahariensis [file BDJ.8.e52357-treatment67.xml]

<!DOCTYPE tp:taxon-treatment
  PUBLIC "-//TaxonX//DTD Taxonomic Treatment Publishing DTD v0 20100105//EN" "tax-treatment-NSO.dtd">
<tp:taxon-treatment xmlns:tp="http://www.plazi.org/taxpub"><tp:treatment-meta><mixed-citation publication-type="journal"><person-group><name><surname>El-Hawagry</surname><given-names>Magdi S.</given-names></name><name><surname>El-Azab</surname><given-names>Salah El-Din A.</given-names></name><name><surname>Abdel-Dayem</surname><given-names>Mahmoud S.</given-names></name><name><surname>Al Dhafer</surname><given-names>Hathal M.</given-names></name></person-group><article-title>Biting midges of Egypt (<tp:taxon-name><tp:taxon-name-part taxon-name-part-type="order">Diptera</tp:taxon-name-part></tp:taxon-name>: <tp:taxon-name><tp:taxon-name-part taxon-name-part-type="family">Ceratopogonidae</tp:taxon-name-part></tp:taxon-name>)</article-title><source>Biodivers Data J</source><day>29</day><month>4</month><year>2020</year><volume>8</volume><pub-id pub-id-type="doi">10.3897/BDJ.8.e52357</pub-id></mixed-citation></tp:treatment-meta><tp:nomenclature><tp:taxon-name><object-id xmlns:xlink="http://www.w3.org/1999/xlink" content-type="arpha" xlink:type="simple">981F1013-F2CB-5111-B7DE-357B81AEEE63</object-id><tp:taxon-name-part taxon-name-part-type="genus">Culicoides</tp:taxon-name-part> <tp:taxon-name-part taxon-name-part-type="species">sahariensis</tp:taxon-name-part></tp:taxon-name><tp:taxon-authority>Kieffer, 1923</tp:taxon-authority><tp:nomenclature-citation-list><tp:nomenclature-citation><tp:taxon-name><tp:taxon-name-part taxon-name-part-type="genus" reg="Culicoides">Culicoides</tp:taxon-name-part> <tp:taxon-name-part taxon-name-part-type="species" reg="sahariensis">sahariensis</tp:taxon-name-part></tp:taxon-name><comment> Kieffer, 1923 [<xref ref-type="bibr" rid="B5578511">Kieffer 1923a</xref>: 678]. Type locality: Algeria.</comment></tp:nomenclature-citation><tp:nomenclature-citation><tp:taxon-name><tp:taxon-name-part taxon-name-part-type="genus" reg="Culicoides">Culicoides</tp:taxon-name-part> <tp:taxon-name-part taxon-name-part-type="species" reg="similis">similis</tp:taxon-name-part> <tp:taxon-name-part taxon-name-part-type="subspecies" reg="baghdadensis">baghdadensis</tp:taxon-name-part></tp:taxon-name><comment> Khalaf, 1957 [<italic><xref ref-type="bibr" rid="B5578243">Khalaf 1957</xref></italic>: 341]. Type locality: Iraq.</comment></tp:nomenclature-citation><tp:nomenclature-citation><tp:taxon-name><tp:taxon-name-part taxon-name-part-type="genus" reg="Culicoides">Culicoides</tp:taxon-name-part> <tp:taxon-name-part taxon-name-part-type="species" reg="coluzzii">coluzzii</tp:taxon-name-part></tp:taxon-name><comment> Callot, Kremer and Bailly-Choumara, 1970 [<italic><xref ref-type="bibr" rid="B5577025">Callot et al. 1970</xref></italic>: 710]. Type locality: Tunisia.</comment></tp:nomenclature-citation></tp:nomenclature-citation-list></tp:nomenclature><tp:treatment-sec sec-type="Distribution"><title>Distribution</title><p>PA: Algeria, Cyprus, Italy, Portuguese, Sicily, Spain, Middle East, Turkey.</p><p>Local distribution in Egypt: Sinai: Bir El-Abd, Bir Lahfan.</p><p>Dates of collection in Egypt: Unknown.</p></tp:treatment-sec><ref-list><ref id="B5578511"><element-citation xmlns:xlink="http://www.w3.org/1999/xlink" publication-type="article" xlink:type="simple"><person-group person-group-type="author"><name name-style="western"><surname>Kieffer</surname><given-names>J. J.</given-names></name></person-group><year>1923</year><article-title>Ceratopogonines recueillis au Sahara Constantinois</article-title><source>Archives de l'Institut Pasteur Algérie</source><volume>1</volume><fpage>654</fpage><lpage>683</lpage></element-citation></ref><ref id="B5578243"><element-citation xmlns:xlink="http://www.w3.org/1999/xlink" publication-type="article" xlink:type="simple"><person-group person-group-type="author"><name name-style="western"><surname>Khalaf</surname><given-names>K. T.</given-names></name></person-group><year>1957</year><article-title>Heleids from Iraq, with description of new species (<tp:taxon-name><tp:taxon-name-part taxon-name-part-type="order">Diptera</tp:taxon-name-part></tp:taxon-name>: <tp:taxon-name><tp:taxon-name-part taxon-name-part-type="family">Heleidae</tp:taxon-name-part></tp:taxon-name> (<tp:taxon-name><tp:taxon-name-part taxon-name-part-type="family">Ceratopogonidae</tp:taxon-name-part></tp:taxon-name>))</article-title><source>Bulletin de la Société Entomologique d'Egypte</source><volume>41</volume><fpage>335</fpage><lpage>350</lpage></element-citation></ref><ref id="B5577025"><element-citation xmlns:xlink="http://www.w3.org/1999/xlink" publication-type="article" xlink:type="simple"><person-group person-group-type="author"><name name-style="western"><surname>Callot</surname><given-names>J.</given-names></name><name name-style="western"><surname>Kremer</surname><given-names>M.</given-names></name><name name-style="western"><surname>Bailly-Choumara</surname><given-names>H.</given-names></name></person-group><year>1970</year><article-title>Description de <italic><tp:taxon-name><tp:taxon-name-part taxon-name-part-type="genus" reg="Culicoides">Culicoides</tp:taxon-name-part> <tp:taxon-name-part taxon-name-part-type="species" reg="coluzzii">coluzzii</tp:taxon-name-part></tp:taxon-name></italic> n. sp. (Dipt., <tp:taxon-name><tp:taxon-name-part taxon-name-part-type="family">Ceratopogonidae</tp:taxon-name-part></tp:taxon-name>)</article-title><source>Bulletin de la Société Zoologique de France</source><volume>95</volume><fpage>709</fpage><lpage>718</lpage></element-citation></ref></ref-list></tp:taxon-treatment>
