# Supplementary material for: Biting midges of Egypt (Diptera: Ceratopogonidae)
Source: Biodivers Data J. 2020 Apr 29;8:e52357. doi: 10.3897/BDJ.8.e52357 (PMC7203177; doi:10.3897/BDJ.8.e52357)
Supplement: XML Treatment for Culicoides sejfadinei [file BDJ.8.e52357-treatment69.xml]

<!DOCTYPE tp:taxon-treatment
  PUBLIC "-//TaxonX//DTD Taxonomic Treatment Publishing DTD v0 20100105//EN" "tax-treatment-NSO.dtd">
<tp:taxon-treatment xmlns:tp="http://www.plazi.org/taxpub"><tp:treatment-meta><mixed-citation publication-type="journal"><person-group><name><surname>El-Hawagry</surname><given-names>Magdi S.</given-names></name><name><surname>El-Azab</surname><given-names>Salah El-Din A.</given-names></name><name><surname>Abdel-Dayem</surname><given-names>Mahmoud S.</given-names></name><name><surname>Al Dhafer</surname><given-names>Hathal M.</given-names></name></person-group><article-title>Biting midges of Egypt (<tp:taxon-name><tp:taxon-name-part taxon-name-part-type="order">Diptera</tp:taxon-name-part></tp:taxon-name>: <tp:taxon-name><tp:taxon-name-part taxon-name-part-type="family">Ceratopogonidae</tp:taxon-name-part></tp:taxon-name>)</article-title><source>Biodivers Data J</source><day>29</day><month>4</month><year>2020</year><volume>8</volume><pub-id pub-id-type="doi">10.3897/BDJ.8.e52357</pub-id></mixed-citation></tp:treatment-meta><tp:nomenclature><tp:taxon-name><object-id xmlns:xlink="http://www.w3.org/1999/xlink" content-type="arpha" xlink:type="simple">81A9AF8A-5346-531A-AE9D-A5957625927A</object-id><tp:taxon-name-part taxon-name-part-type="genus">Culicoides</tp:taxon-name-part> <tp:taxon-name-part taxon-name-part-type="species">sejfadinei</tp:taxon-name-part></tp:taxon-name><tp:taxon-authority>Dzhafarov, 1958</tp:taxon-authority><tp:nomenclature-citation-list><tp:nomenclature-citation><tp:taxon-name><tp:taxon-name-part taxon-name-part-type="genus" reg="Culicoides">Culicoides</tp:taxon-name-part> <tp:taxon-name-part taxon-name-part-type="species" reg="sejfadinei">sejfadinei</tp:taxon-name-part></tp:taxon-name><comment> Dzhafarov, 1958 [<xref ref-type="bibr" rid="B5577468">Dzhafarov 1958</xref>: 247]. Type locality: Azerbaijan.</comment></tp:nomenclature-citation><tp:nomenclature-citation><tp:taxon-name><tp:taxon-name-part taxon-name-part-type="genus" reg="Culicoides">Culicoides</tp:taxon-name-part> <tp:taxon-name-part taxon-name-part-type="species" reg="flavidus">flavidus</tp:taxon-name-part></tp:taxon-name><comment> Dzhafarov, 1959 [<xref ref-type="bibr" rid="B5577478">Dzhafarov 1959</xref>: 470]. Type locality: Azerbaijan</comment></tp:nomenclature-citation></tp:nomenclature-citation-list></tp:nomenclature><tp:treatment-sec sec-type="Distribution"><title>Distribution</title><p>PA: Algeria, Armenia, Azerbaijan, Bosnia and Herzegovina, China, France, Greece, Italy, Kyrgyzstan, Middle East, Morocco, Tajikistan, Turkey, Turkmenistan, Uzbekistan, former Yugoslavia.</p><p>Local distribution in Egypt: Sinai: Wadi Sa’al.</p><p>Dates of collection in Egypt: Unknown.</p></tp:treatment-sec><ref-list><ref id="B5577468"><element-citation xmlns:xlink="http://www.w3.org/1999/xlink" publication-type="article" xlink:type="simple"><person-group person-group-type="author"><name name-style="western"><surname>Dzhafarov</surname><given-names>S. M.</given-names></name></person-group><year>1958</year><article-title>New species of biting flies (<tp:taxon-name><tp:taxon-name-part taxon-name-part-type="order">Diptera</tp:taxon-name-part></tp:taxon-name>, <tp:taxon-name><tp:taxon-name-part taxon-name-part-type="family">Heleidae</tp:taxon-name-part></tp:taxon-name>) from Nakhichevanskoi ASSR</article-title><source>Doklady Akademii Nauk Azerbaidzhanskoi SSR</source><volume>14</volume><fpage>245</fpage><lpage>248</lpage></element-citation></ref><ref id="B5577478"><element-citation xmlns:xlink="http://www.w3.org/1999/xlink" publication-type="article" xlink:type="simple"><person-group person-group-type="author"><name name-style="western"><surname>Dzhafarov</surname><given-names>S. M.</given-names></name></person-group><year>1959</year><article-title><italic><tp:taxon-name><tp:taxon-name-part taxon-name-part-type="genus" reg="Culicoides">Culicoides</tp:taxon-name-part> <tp:taxon-name-part taxon-name-part-type="species" reg="flavidus">flavidus</tp:taxon-name-part></tp:taxon-name></italic>, a new species of the genus <italic><tp:taxon-name><tp:taxon-name-part taxon-name-part-type="genus" reg="Culicoides">Culicoides</tp:taxon-name-part></tp:taxon-name></italic> Kieff. (<tp:taxon-name><tp:taxon-name-part taxon-name-part-type="order">Diptera</tp:taxon-name-part></tp:taxon-name>, <tp:taxon-name><tp:taxon-name-part taxon-name-part-type="family">Heleidae</tp:taxon-name-part></tp:taxon-name>) from Transcaucasia</article-title><source>Entomologicheskoe Obozrenie</source><volume>38</volume><fpage>470</fpage><lpage>471</lpage><comment content-type="language">Russian</comment></element-citation></ref></ref-list></tp:taxon-treatment>
