# Supplementary material for: Biting midges of Egypt (Diptera: Ceratopogonidae)
Source: Biodivers Data J. 2020 Apr 29;8:e52357. doi: 10.3897/BDJ.8.e52357 (PMC7203177; doi:10.3897/BDJ.8.e52357)
Supplement: XML Treatment for Culicoides sergenti [file BDJ.8.e52357-treatment70.xml]

<!DOCTYPE tp:taxon-treatment
  PUBLIC "-//TaxonX//DTD Taxonomic Treatment Publishing DTD v0 20100105//EN" "tax-treatment-NSO.dtd">
<tp:taxon-treatment xmlns:tp="http://www.plazi.org/taxpub"><tp:treatment-meta><mixed-citation publication-type="journal"><person-group><name><surname>El-Hawagry</surname><given-names>Magdi S.</given-names></name><name><surname>El-Azab</surname><given-names>Salah El-Din A.</given-names></name><name><surname>Abdel-Dayem</surname><given-names>Mahmoud S.</given-names></name><name><surname>Al Dhafer</surname><given-names>Hathal M.</given-names></name></person-group><article-title>Biting midges of Egypt (<tp:taxon-name><tp:taxon-name-part taxon-name-part-type="order">Diptera</tp:taxon-name-part></tp:taxon-name>: <tp:taxon-name><tp:taxon-name-part taxon-name-part-type="family">Ceratopogonidae</tp:taxon-name-part></tp:taxon-name>)</article-title><source>Biodivers Data J</source><day>29</day><month>4</month><year>2020</year><volume>8</volume><pub-id pub-id-type="doi">10.3897/BDJ.8.e52357</pub-id></mixed-citation></tp:treatment-meta><tp:nomenclature><tp:taxon-name><object-id xmlns:xlink="http://www.w3.org/1999/xlink" content-type="arpha" xlink:type="simple">8B34BA36-7EC3-5578-A2C5-E19BD4E6D87D</object-id><tp:taxon-name-part taxon-name-part-type="genus">Culicoides</tp:taxon-name-part> <tp:taxon-name-part taxon-name-part-type="species">sergenti</tp:taxon-name-part></tp:taxon-name><tp:taxon-authority>(Kieffer, 1921)</tp:taxon-authority><tp:nomenclature-citation-list><tp:nomenclature-citation><tp:taxon-name><tp:taxon-name-part taxon-name-part-type="genus" reg="Diplosella">Diplosella</tp:taxon-name-part> <tp:taxon-name-part taxon-name-part-type="species" reg="sergenti">sergenti</tp:taxon-name-part></tp:taxon-name><comment> Kieffer, 1921 [<italic><xref ref-type="bibr" rid="B5578471">Kieffer 1921b</xref></italic>: 113]. Type locality: Algeria (El-Outaya).</comment></tp:nomenclature-citation><tp:nomenclature-citation><tp:taxon-name><tp:taxon-name-part taxon-name-part-type="genus" reg="Culicoides">Culicoides</tp:taxon-name-part> <tp:taxon-name-part taxon-name-part-type="species" reg="citrinellus">citrinellus</tp:taxon-name-part></tp:taxon-name><comment> Kieffer, 1923 [<xref ref-type="bibr" rid="B5578511">Kieffer 1923a</xref>: 674]. Type locality: Algeria.</comment></tp:nomenclature-citation><tp:nomenclature-citation><tp:taxon-name><tp:taxon-name-part taxon-name-part-type="genus" reg="Culicoides">Culicoides</tp:taxon-name-part> <tp:taxon-name-part taxon-name-part-type="species" reg="mosulensis">mosulensis</tp:taxon-name-part></tp:taxon-name><comment> Khalaf, 1957 [<italic><xref ref-type="bibr" rid="B5578243">Khalaf 1957</xref></italic>: 339]. Type locality: Iraq.</comment></tp:nomenclature-citation><tp:nomenclature-citation><tp:taxon-name><tp:taxon-name-part taxon-name-part-type="genus" reg="Culicoides">Culicoides</tp:taxon-name-part> <tp:taxon-name-part taxon-name-part-type="species" reg="turkmenicus">turkmenicus</tp:taxon-name-part></tp:taxon-name><comment> Gutsevich, 1959 [<italic><xref ref-type="bibr" rid="B5578153">Gutsevich 1959</xref></italic>: 678]. Type locality: Turkmenistan.</comment></tp:nomenclature-citation></tp:nomenclature-citation-list></tp:nomenclature><tp:treatment-sec sec-type="Distribution"><title>Distribution</title><p>PA: Algeria, Cyprus, Egypt, France, Iran, Iraq, Israel, Russia, Tajikistan, Turkmenistan, Uzbekistan.</p><p>Local distribution in Egypt: Sinai: El-Tour, Wadi Ba’aba’a.</p><p>Dates of collection in Egypt: Unknown.</p></tp:treatment-sec><ref-list><ref id="B5578471"><element-citation xmlns:xlink="http://www.w3.org/1999/xlink" publication-type="article" xlink:type="simple"><person-group person-group-type="author"><name name-style="western"><surname>Kieffer</surname><given-names>J. J.</given-names></name></person-group><year>1921</year><article-title>Sur quelques Diptères piqueurs de la tribu des <tp:taxon-name><tp:taxon-name-part taxon-name-part-type="subfamily">Ceratopogoninae</tp:taxon-name-part></tp:taxon-name></article-title><source>Archives de l'Institut Pasteur de l'Afrique du Nord</source><volume>1</volume><fpage>107</fpage><lpage>115</lpage></element-citation></ref><ref id="B5578511"><element-citation xmlns:xlink="http://www.w3.org/1999/xlink" publication-type="article" xlink:type="simple"><person-group person-group-type="author"><name name-style="western"><surname>Kieffer</surname><given-names>J. J.</given-names></name></person-group><year>1923</year><article-title>Ceratopogonines recueillis au Sahara Constantinois</article-title><source>Archives de l'Institut Pasteur Algérie</source><volume>1</volume><fpage>654</fpage><lpage>683</lpage></element-citation></ref><ref id="B5578243"><element-citation xmlns:xlink="http://www.w3.org/1999/xlink" publication-type="article" xlink:type="simple"><person-group person-group-type="author"><name name-style="western"><surname>Khalaf</surname><given-names>K. T.</given-names></name></person-group><year>1957</year><article-title>Heleids from Iraq, with description of new species (<tp:taxon-name><tp:taxon-name-part taxon-name-part-type="order">Diptera</tp:taxon-name-part></tp:taxon-name>: <tp:taxon-name><tp:taxon-name-part taxon-name-part-type="family">Heleidae</tp:taxon-name-part></tp:taxon-name> (<tp:taxon-name><tp:taxon-name-part taxon-name-part-type="family">Ceratopogonidae</tp:taxon-name-part></tp:taxon-name>))</article-title><source>Bulletin de la Société Entomologique d'Egypte</source><volume>41</volume><fpage>335</fpage><lpage>350</lpage></element-citation></ref><ref id="B5578153"><element-citation xmlns:xlink="http://www.w3.org/1999/xlink" publication-type="article" xlink:type="simple"><person-group person-group-type="author"><name name-style="western"><surname>Gutsevich</surname><given-names>A. V.</given-names></name></person-group><year>1959</year><article-title>New species of the genus <italic><tp:taxon-name><tp:taxon-name-part taxon-name-part-type="genus" reg="Culicoides">Culicoides</tp:taxon-name-part></tp:taxon-name></italic> (<tp:taxon-name><tp:taxon-name-part taxon-name-part-type="order">Diptera</tp:taxon-name-part></tp:taxon-name>, <tp:taxon-name><tp:taxon-name-part taxon-name-part-type="family">Heleidae</tp:taxon-name-part></tp:taxon-name>) from the southern regions of the USSR</article-title><source>Entomologicheskoe Obozrenie</source><volume>38</volume><fpage>675</fpage><lpage>681</lpage></element-citation></ref></ref-list></tp:taxon-treatment>
