# Supplementary material for: Biting midges of Egypt (Diptera: Ceratopogonidae)
Source: Biodivers Data J. 2020 Apr 29;8:e52357. doi: 10.3897/BDJ.8.e52357 (PMC7203177; doi:10.3897/BDJ.8.e52357)
Supplement: XML Treatment for Culicoides stigma [file BDJ.8.e52357-treatment72.xml]

<!DOCTYPE tp:taxon-treatment
  PUBLIC "-//TaxonX//DTD Taxonomic Treatment Publishing DTD v0 20100105//EN" "tax-treatment-NSO.dtd">
<tp:taxon-treatment xmlns:tp="http://www.plazi.org/taxpub"><tp:treatment-meta><mixed-citation publication-type="journal"><person-group><name><surname>El-Hawagry</surname><given-names>Magdi S.</given-names></name><name><surname>El-Azab</surname><given-names>Salah El-Din A.</given-names></name><name><surname>Abdel-Dayem</surname><given-names>Mahmoud S.</given-names></name><name><surname>Al Dhafer</surname><given-names>Hathal M.</given-names></name></person-group><article-title>Biting midges of Egypt (<tp:taxon-name><tp:taxon-name-part taxon-name-part-type="order">Diptera</tp:taxon-name-part></tp:taxon-name>: <tp:taxon-name><tp:taxon-name-part taxon-name-part-type="family">Ceratopogonidae</tp:taxon-name-part></tp:taxon-name>)</article-title><source>Biodivers Data J</source><day>29</day><month>4</month><year>2020</year><volume>8</volume><pub-id pub-id-type="doi">10.3897/BDJ.8.e52357</pub-id></mixed-citation></tp:treatment-meta><tp:nomenclature><tp:taxon-name><object-id xmlns:xlink="http://www.w3.org/1999/xlink" content-type="arpha" xlink:type="simple">F3126526-AC95-5F8D-A828-60C1B464E5D4</object-id><tp:taxon-name-part taxon-name-part-type="genus">Culicoides</tp:taxon-name-part> <tp:taxon-name-part taxon-name-part-type="species">stigma</tp:taxon-name-part></tp:taxon-name><tp:taxon-authority>(Meigen, 1818)</tp:taxon-authority><tp:nomenclature-citation-list><tp:nomenclature-citation><tp:taxon-name><tp:taxon-name-part taxon-name-part-type="genus" reg="Ceratopogon">Ceratopogon</tp:taxon-name-part> <tp:taxon-name-part taxon-name-part-type="species" reg="stigma">stigma</tp:taxon-name-part></tp:taxon-name><comment> Meigen, 1818 [<xref ref-type="bibr" rid="B5579136">Meigen 1818</xref>: 73]. Type locality: Europe.</comment></tp:nomenclature-citation><tp:nomenclature-citation><tp:taxon-name><tp:taxon-name-part taxon-name-part-type="genus" reg="Culicoides">Culicoides</tp:taxon-name-part> <tp:taxon-name-part taxon-name-part-type="species" reg="kiefferi">kiefferi</tp:taxon-name-part></tp:taxon-name><comment> Goetghebuer, 1910 [<xref ref-type="bibr" rid="B5578057">Goetghebuer 1910</xref>: 96]. Type locality: Belgium.</comment></tp:nomenclature-citation><tp:nomenclature-citation><tp:taxon-name><tp:taxon-name-part taxon-name-part-type="genus" reg="Culicoides">Culicoides</tp:taxon-name-part> <tp:taxon-name-part taxon-name-part-type="species" reg="cordiformitarsis">cordiformitarsis</tp:taxon-name-part></tp:taxon-name><comment> Carter, 1916 [<xref ref-type="bibr" rid="B5577055">Carter 1916</xref>: 134]. Type locality: Egypt.</comment></tp:nomenclature-citation><tp:nomenclature-citation><tp:taxon-name><tp:taxon-name-part taxon-name-part-type="genus" reg="Culicoides">Culicoides</tp:taxon-name-part> <tp:taxon-name-part taxon-name-part-type="species" reg="unimaculatus">unimaculatus</tp:taxon-name-part></tp:taxon-name><comment> Goetghebuer, 1920 [<xref ref-type="bibr" rid="B5578067">Goetghebuer 1920</xref>: 57]. Unnecessary new name for <italic><tp:taxon-name><tp:taxon-name-part taxon-name-part-type="genus" reg="Culicoides"/><tp:taxon-name-part taxon-name-part-type="species" reg="kiefferi">kiefferi</tp:taxon-name-part></tp:taxon-name></italic> Goetghebuer.</comment></tp:nomenclature-citation><tp:nomenclature-citation><tp:taxon-name><tp:taxon-name-part taxon-name-part-type="genus" reg="Culicoides">Culicoides</tp:taxon-name-part> <tp:taxon-name-part taxon-name-part-type="species" reg="stigmoides">stigmoides</tp:taxon-name-part></tp:taxon-name><comment> Callot, Kremer and Deduit, 1962 [<italic><xref ref-type="bibr" rid="B5577045">Callot et al. 1962</xref></italic>: 166]. Type locality: France.</comment></tp:nomenclature-citation></tp:nomenclature-citation-list></tp:nomenclature><tp:treatment-sec sec-type="Distribution"><title>Distribution</title><p>NE: Canada. PA: Egypt, Europe (widespread).</p><p>Local distribution in Egypt: Unknown.</p><p>Dates of collection in Egypt: Unknown.</p></tp:treatment-sec><tp:treatment-sec sec-type="Notes"><title>Notes</title><p>This species was listed as recorded from Egypt by Steyskal &amp; El-Bialy (1967), but no other published records or specimens have been found.</p></tp:treatment-sec><ref-list><ref id="B5579136"><element-citation xmlns:xlink="http://www.w3.org/1999/xlink" publication-type="book" xlink:type="simple"><person-group person-group-type="author"><name name-style="western"><surname>Meigen</surname><given-names>J. W.</given-names></name></person-group><year>1818</year><source>Systematische Beschreibung der bekannten europaischen zweiflugeligen Insekten</source><publisher-name>Erster Theil. F.W. Forstmann</publisher-name><publisher-loc>Aachen</publisher-loc><size units="page">333</size><pub-id pub-id-type="doi">10.5962/bhl.title.13731</pub-id></element-citation></ref><ref id="B5578057"><element-citation xmlns:xlink="http://www.w3.org/1999/xlink" publication-type="article" xlink:type="simple"><person-group person-group-type="author"><name name-style="western"><surname>Goetghebuer</surname><given-names>M.</given-names></name></person-group><year>1910</year><article-title>Description de diptères chironomides nouveaux</article-title><source>Revue Mensuelle de la Société Entomologique Namuroise</source><volume>10</volume><fpage>96</fpage><lpage>97</lpage></element-citation></ref><ref id="B5577055"><element-citation xmlns:xlink="http://www.w3.org/1999/xlink" publication-type="article" xlink:type="simple"><person-group person-group-type="author"><name name-style="western"><surname>Carter</surname><given-names>Henry F.</given-names></name></person-group><year>1916</year><article-title>On three new African midges</article-title><source>Annals of Tropical Medicine &amp; Parasitology</source><volume>10</volume><issue>1</issue><fpage>131</fpage><lpage>138</lpage><pub-id pub-id-type="doi">10.1080/00034983.1916.11684107</pub-id></element-citation></ref><ref id="B5578067"><element-citation xmlns:xlink="http://www.w3.org/1999/xlink" publication-type="article" xlink:type="simple"><person-group person-group-type="author"><name name-style="western"><surname>Goetghebuer</surname><given-names>Maurice.</given-names></name></person-group><year>1920</year><article-title><tp:taxon-name><tp:taxon-name-part taxon-name-part-type="subfamily">Ceratopogoninae</tp:taxon-name-part></tp:taxon-name> de Belgique, par le dr M. Goetghebuer.</article-title><source>Mémoires du Musée Royal d'Histoire Naturelle de Belgique</source><volume>8</volume><issue>3</issue><fpage>1</fpage><lpage>116</lpage><pub-id pub-id-type="doi">10.5962/bhl.title.10099</pub-id></element-citation></ref><ref id="B5577045"><element-citation xmlns:xlink="http://www.w3.org/1999/xlink" publication-type="article" xlink:type="simple"><person-group person-group-type="author"><name name-style="western"><surname>Callot</surname><given-names>J.</given-names></name><name name-style="western"><surname>Kremer</surname><given-names>M.</given-names></name><name name-style="western"><surname>Deduit</surname><given-names>Y.</given-names></name></person-group><year>1962</year><article-title>Nouvelles espèces et nouvelles localisations de <italic><tp:taxon-name><tp:taxon-name-part taxon-name-part-type="genus" reg="Culicoides">Culicoides</tp:taxon-name-part></tp:taxon-name></italic> (<tp:taxon-name><tp:taxon-name-part taxon-name-part-type="order">Diptera</tp:taxon-name-part></tp:taxon-name>: <tp:taxon-name><tp:taxon-name-part taxon-name-part-type="family">Ceratopogonidae</tp:taxon-name-part></tp:taxon-name>) des Ardennes, du Centre de la France, du Jura français et du Jura suisse</article-title><source>Annales de Parasitologie Humaine et Comparée</source><volume>37</volume><fpage>153</fpage><lpage>171</lpage><pub-id pub-id-type="doi">10.1051/parasite/1962371153</pub-id></element-citation></ref></ref-list></tp:taxon-treatment>
