# Supplementary material for: Biting midges of Egypt (Diptera: Ceratopogonidae)
Source: Biodivers Data J. 2020 Apr 29;8:e52357. doi: 10.3897/BDJ.8.e52357 (PMC7203177; doi:10.3897/BDJ.8.e52357)
Supplement: XML Treatment for Alluaudomyia [file BDJ.8.e52357-treatment75.xml]

<!DOCTYPE tp:taxon-treatment
  PUBLIC "-//TaxonX//DTD Taxonomic Treatment Publishing DTD v0 20100105//EN" "tax-treatment-NSO.dtd">
<tp:taxon-treatment xmlns:tp="http://www.plazi.org/taxpub"><tp:treatment-meta><mixed-citation publication-type="journal"><person-group><name><surname>El-Hawagry</surname><given-names>Magdi S.</given-names></name><name><surname>El-Azab</surname><given-names>Salah El-Din A.</given-names></name><name><surname>Abdel-Dayem</surname><given-names>Mahmoud S.</given-names></name><name><surname>Al Dhafer</surname><given-names>Hathal M.</given-names></name></person-group><article-title>Biting midges of Egypt (<tp:taxon-name><tp:taxon-name-part taxon-name-part-type="order">Diptera</tp:taxon-name-part></tp:taxon-name>: <tp:taxon-name><tp:taxon-name-part taxon-name-part-type="family">Ceratopogonidae</tp:taxon-name-part></tp:taxon-name>)</article-title><source>Biodivers Data J</source><day>29</day><month>4</month><year>2020</year><volume>8</volume><pub-id pub-id-type="doi">10.3897/BDJ.8.e52357</pub-id></mixed-citation></tp:treatment-meta><tp:nomenclature><tp:taxon-name>
              <object-id xmlns:xlink="http://www.w3.org/1999/xlink" content-type="arpha" xlink:type="simple">870ED8DF-5A26-5135-B199-5767BD1D7759</object-id>
              <tp:taxon-name-part taxon-name-part-type="genus">Alluaudomyia</tp:taxon-name-part>
              <object-id xmlns:xlink="http://www.w3.org/1999/xlink" xlink:type="simple" object-id-type="GBIF">https://www.gbif.org/species/1632585</object-id>
            </tp:taxon-name><tp:taxon-authority>Kieffer, 1913</tp:taxon-authority><tp:nomenclature-citation-list><tp:nomenclature-citation><tp:taxon-name>
                  <tp:taxon-name-part taxon-name-part-type="genus">Alluaudomyia</tp:taxon-name-part>
                </tp:taxon-name><comment><bold><italic><tp:taxon-name><tp:taxon-name-part taxon-name-part-type="genus" reg="Alluaudomyia">Alluaudomyia</tp:taxon-name-part></tp:taxon-name></italic></bold> Kieffer, 1913 [<xref ref-type="bibr" rid="B5578377">Kieffer 1913d</xref>: 12]. Type species: <italic><tp:taxon-name><tp:taxon-name-part taxon-name-part-type="genus" reg="Alluaudomyia">Alluaudomyia</tp:taxon-name-part> <tp:taxon-name-part taxon-name-part-type="species" reg="imparunguis">imparunguis</tp:taxon-name-part></tp:taxon-name></italic> Kieffer, by monotypy.</comment></tp:nomenclature-citation><tp:nomenclature-citation><tp:taxon-name>
                  <tp:taxon-name-part taxon-name-part-type="genus" reg="Neoceratopogon">Neoceratopogon</tp:taxon-name-part>
                </tp:taxon-name><comment> Malloch, 1915 [<italic><xref ref-type="bibr" rid="B5579106">Malloch 1915b</xref></italic>: 310]. Type species: <italic><tp:taxon-name><tp:taxon-name-part taxon-name-part-type="genus" reg="Ceratopogon">Ceratopogon</tp:taxon-name-part> <tp:taxon-name-part taxon-name-part-type="species" reg="bellus">bellus</tp:taxon-name-part></tp:taxon-name></italic> Coquillett, by original designation.</comment></tp:nomenclature-citation><tp:nomenclature-citation><tp:taxon-name>
                  <tp:taxon-name-part taxon-name-part-type="genus" reg="Prionognathus">Prionognathus</tp:taxon-name-part>
                </tp:taxon-name><comment> Carter, Ingram and Macfie, 1921 [<italic><xref ref-type="bibr" rid="B5577207">Carter et al. 1921a</xref></italic>: 309]. Type species: <italic><tp:taxon-name><tp:taxon-name-part taxon-name-part-type="genus" reg="Prionognathus">Prionognathus</tp:taxon-name-part> <tp:taxon-name-part taxon-name-part-type="species" reg="marmoratus">marmoratus</tp:taxon-name-part></tp:taxon-name></italic> Carter, Ingram and Macfie, by original designation.</comment></tp:nomenclature-citation><tp:nomenclature-citation><tp:taxon-name>
                  <tp:taxon-name-part taxon-name-part-type="genus" reg="Thysanognathus">Thysanognathus</tp:taxon-name-part>
                </tp:taxon-name><comment> Ingram and Macfie, 1922 [<italic><xref ref-type="bibr" rid="B5578183">Ingram and Macfie 1922</xref></italic>: 244]. New name for <italic><tp:taxon-name><tp:taxon-name-part taxon-name-part-type="genus" reg="Prionognathus">Prionognathus</tp:taxon-name-part></tp:taxon-name></italic> Carter, Ingram and Macfie. Type species: <italic><tp:taxon-name><tp:taxon-name-part taxon-name-part-type="genus" reg="Prionognathus">Prionognathus</tp:taxon-name-part> <tp:taxon-name-part taxon-name-part-type="species" reg="marmoratus">marmoratus</tp:taxon-name-part></tp:taxon-name></italic> Carter, Ingram and Macfie, automatic.</comment></tp:nomenclature-citation><tp:nomenclature-citation><tp:taxon-name>
                  <tp:taxon-name-part taxon-name-part-type="genus" reg="Isoecacta">Isoecacta</tp:taxon-name-part>
                </tp:taxon-name><comment> Garrett, 1925 [<italic><xref ref-type="bibr" rid="B5577989">Garrett 1925</xref></italic>: 9]. Type species: <italic><tp:taxon-name><tp:taxon-name-part taxon-name-part-type="genus" reg="Isoecacta">Isoecacta</tp:taxon-name-part> <tp:taxon-name-part taxon-name-part-type="species" reg="poeyi">poeyi</tp:taxon-name-part></tp:taxon-name></italic> Garrett (= <italic><tp:taxon-name><tp:taxon-name-part taxon-name-part-type="genus" reg="Ceratopogon">Ceratopogon</tp:taxon-name-part> <tp:taxon-name-part taxon-name-part-type="species" reg="bellus">bellus</tp:taxon-name-part></tp:taxon-name></italic> Coquillett), by original designation.</comment></tp:nomenclature-citation></tp:nomenclature-citation-list></tp:nomenclature><ref-list><ref id="B5578377"><element-citation xmlns:xlink="http://www.w3.org/1999/xlink" publication-type="chapter" xlink:type="simple"><person-group person-group-type="author"><name name-style="western"><surname>Kieffer</surname><given-names>J. J.</given-names></name></person-group><year>1913</year><chapter-title><tp:taxon-name><tp:taxon-name-part taxon-name-part-type="family">Chironomidae</tp:taxon-name-part></tp:taxon-name> et <tp:taxon-name><tp:taxon-name-part taxon-name-part-type="family">Cecidomyidae</tp:taxon-name-part></tp:taxon-name></chapter-title><person-group person-group-type="editor"><name name-style="western"><surname>Alluaud</surname><given-names>C. A.</given-names></name><name name-style="western"><surname>Jeannel</surname><given-names>R.</given-names></name></person-group><source>Voyage de Ch. Alluaud et R. Jeannel en Afrique orientale (1911-1912). Resultats scientifiques. <tp:taxon-name><tp:taxon-name-part taxon-name-part-type="order">Diptera</tp:taxon-name-part></tp:taxon-name></source><volume>5</volume><publisher-name>Schulz</publisher-name><publisher-loc>Paris</publisher-loc><size units="page">43</size></element-citation></ref><ref id="B5579106"><element-citation xmlns:xlink="http://www.w3.org/1999/xlink" publication-type="article" xlink:type="simple"><person-group person-group-type="author"><name name-style="western"><surname>Malloch</surname><given-names>J. R.</given-names></name></person-group><year>1915</year><article-title>Some additional records of <tp:taxon-name><tp:taxon-name-part taxon-name-part-type="family">Chironomidae</tp:taxon-name-part></tp:taxon-name> for Illinois and notes on other Illinois <tp:taxon-name><tp:taxon-name-part taxon-name-part-type="order">Diptera</tp:taxon-name-part></tp:taxon-name></article-title><source>Bulletin of the Illinois State Laboratory of Natural History</source><volume>11</volume><fpage>305</fpage><lpage>363</lpage></element-citation></ref><ref id="B5577207"><element-citation xmlns:xlink="http://www.w3.org/1999/xlink" publication-type="article" xlink:type="simple"><person-group person-group-type="author"><name name-style="western"><surname>Carter</surname><given-names>Henry F.</given-names></name><name name-style="western"><surname>Ingram</surname><given-names>A.</given-names></name><name name-style="western"><surname>Macfie</surname><given-names>J. W. S.</given-names></name></person-group><year>1921</year><article-title>Observations on the ceratopogonine midges of the Gold Coast with descriptions of new species. Part III</article-title><source>Annals of Tropical Medicine &amp; Parasitology</source><volume>14</volume><fpage>309</fpage><lpage>331</lpage><pub-id pub-id-type="doi">10.1080/00034983.1921.11684241</pub-id></element-citation></ref><ref id="B5578183"><element-citation xmlns:xlink="http://www.w3.org/1999/xlink" publication-type="article" xlink:type="simple"><person-group person-group-type="author"><name name-style="western"><surname>Ingram</surname><given-names>A.</given-names></name><name name-style="western"><surname>Macfie</surname><given-names>J. W. S.</given-names></name></person-group><year>1922</year><article-title>West African <tp:taxon-name><tp:taxon-name-part taxon-name-part-type="subfamily">Ceratopogoninae</tp:taxon-name-part></tp:taxon-name> Part II</article-title><source>Annals of Tropical Medicine &amp; Parasitology</source><volume>16</volume><fpage>243</fpage><lpage>282</lpage><pub-id pub-id-type="doi">10.1080/00034983.1922.11684316</pub-id></element-citation></ref><ref id="B5577989"><element-citation xmlns:xlink="http://www.w3.org/1999/xlink" publication-type="book" xlink:type="simple"><person-group person-group-type="author"><name name-style="western"><surname>Garrett</surname><given-names>C. B.D.</given-names></name></person-group><year>1925</year><source>Seventy new <tp:taxon-name><tp:taxon-name-part taxon-name-part-type="order">Diptera</tp:taxon-name-part></tp:taxon-name></source><publisher-name>Cranbrook</publisher-name><publisher-loc>British Columbia</publisher-loc><size units="page">16</size></element-citation></ref></ref-list></tp:taxon-treatment>
