# Supplementary material for: Biting midges of Egypt (Diptera: Ceratopogonidae)
Source: Biodivers Data J. 2020 Apr 29;8:e52357. doi: 10.3897/BDJ.8.e52357 (PMC7203177; doi:10.3897/BDJ.8.e52357)
Supplement: XML Treatment for Serromyia [file BDJ.8.e52357-treatment77.xml]

<!DOCTYPE tp:taxon-treatment
  PUBLIC "-//TaxonX//DTD Taxonomic Treatment Publishing DTD v0 20100105//EN" "tax-treatment-NSO.dtd">
<tp:taxon-treatment xmlns:tp="http://www.plazi.org/taxpub"><tp:treatment-meta><mixed-citation publication-type="journal"><person-group><name><surname>El-Hawagry</surname><given-names>Magdi S.</given-names></name><name><surname>El-Azab</surname><given-names>Salah El-Din A.</given-names></name><name><surname>Abdel-Dayem</surname><given-names>Mahmoud S.</given-names></name><name><surname>Al Dhafer</surname><given-names>Hathal M.</given-names></name></person-group><article-title>Biting midges of Egypt (<tp:taxon-name><tp:taxon-name-part taxon-name-part-type="order">Diptera</tp:taxon-name-part></tp:taxon-name>: <tp:taxon-name><tp:taxon-name-part taxon-name-part-type="family">Ceratopogonidae</tp:taxon-name-part></tp:taxon-name>)</article-title><source>Biodivers Data J</source><day>29</day><month>4</month><year>2020</year><volume>8</volume><pub-id pub-id-type="doi">10.3897/BDJ.8.e52357</pub-id></mixed-citation></tp:treatment-meta><tp:nomenclature><tp:taxon-name>
              <object-id xmlns:xlink="http://www.w3.org/1999/xlink" content-type="arpha" xlink:type="simple">E2C538A0-3DD0-5E06-9A3E-C10473053D13</object-id>
              <tp:taxon-name-part taxon-name-part-type="genus">Serromyia</tp:taxon-name-part>
              <object-id xmlns:xlink="http://www.w3.org/1999/xlink" xlink:type="simple" object-id-type="GBIF">https://www.gbif.org/species/1633463</object-id>
            </tp:taxon-name><tp:taxon-authority>Meigen, 1818</tp:taxon-authority><tp:nomenclature-citation-list><tp:nomenclature-citation><tp:taxon-name>
                  <tp:taxon-name-part taxon-name-part-type="genus">Serromyia</tp:taxon-name-part>
                </tp:taxon-name><comment><bold><italic><tp:taxon-name><tp:taxon-name-part taxon-name-part-type="genus" reg="Serromyia">Serromyia</tp:taxon-name-part></tp:taxon-name></italic></bold> Meigen, 1818 [<xref ref-type="bibr" rid="B5579136">Meigen 1818</xref>: 83]. Type species: <italic><tp:taxon-name><tp:taxon-name-part taxon-name-part-type="genus" reg="Ceratopogon">Ceratopogon</tp:taxon-name-part> <tp:taxon-name-part taxon-name-part-type="species" reg="femoratus">femoratus</tp:taxon-name-part></tp:taxon-name></italic> Meigen, by monotypy.</comment></tp:nomenclature-citation><tp:nomenclature-citation><tp:taxon-name>
                  <tp:taxon-name-part taxon-name-part-type="genus" reg="Prionomyia">Prionomyia</tp:taxon-name-part>
                </tp:taxon-name><comment> Stephens, 1829 [<italic><xref ref-type="bibr" rid="B5585654">Stephens 1829b</xref></italic>: 237]. Type species: <italic><tp:taxon-name><tp:taxon-name-part taxon-name-part-type="genus" reg="Ceratopogon">Ceratopogon</tp:taxon-name-part> <tp:taxon-name-part taxon-name-part-type="species" reg="femoratus">femoratus</tp:taxon-name-part></tp:taxon-name></italic> Meigen, by subsequent designation of Westwood (1840: 126).</comment></tp:nomenclature-citation><tp:nomenclature-citation><tp:taxon-name>
                  <tp:taxon-name-part taxon-name-part-type="genus" reg="Atmobia">Atmobia</tp:taxon-name-part>
                </tp:taxon-name><comment> Bigot, 1857 [<italic><xref ref-type="bibr" rid="B5576636">Bigot 1857</xref></italic>: 519]. Type species: <italic><tp:taxon-name><tp:taxon-name-part taxon-name-part-type="genus" reg="Ceratopogon">Ceratopogon</tp:taxon-name-part> <tp:taxon-name-part taxon-name-part-type="species" reg="femoratus">femoratus</tp:taxon-name-part></tp:taxon-name></italic> Meigen, by subsequent designation of <xref ref-type="bibr" rid="B5577959">Evenhuis and Pont (2004)</xref>.</comment></tp:nomenclature-citation><tp:nomenclature-citation><tp:taxon-name>
                  <tp:taxon-name-part taxon-name-part-type="genus" reg="Ceratolophus">Ceratolophus</tp:taxon-name-part>
                </tp:taxon-name><comment> Kieffer, 1899 [<italic><xref ref-type="bibr" rid="B5578253">Kieffer 1899</xref></italic>: 69], preoccupied by Barboza de Bocage, 1873. Type species: <italic><tp:taxon-name><tp:taxon-name-part taxon-name-part-type="genus" reg="Ceratopogon">Ceratopogon</tp:taxon-name-part> <tp:taxon-name-part taxon-name-part-type="species" reg="femoratus">femoratus</tp:taxon-name-part></tp:taxon-name></italic> Meigen, by original designation.</comment></tp:nomenclature-citation><tp:nomenclature-citation><tp:taxon-name>
                  <tp:taxon-name-part taxon-name-part-type="genus" reg="Johannseniella">Johannseniella</tp:taxon-name-part>
                </tp:taxon-name><comment> Williston, 1907 [<xref ref-type="bibr" rid="B5592038">Williston 1907</xref>: 1]. New name for <italic><tp:taxon-name><tp:taxon-name-part taxon-name-part-type="genus" reg="Ceratolophus">Ceratolophus</tp:taxon-name-part></tp:taxon-name></italic> Kieffer. Type species: <italic><tp:taxon-name><tp:taxon-name-part taxon-name-part-type="genus" reg="Ceratopogon">Ceratopogon</tp:taxon-name-part> <tp:taxon-name-part taxon-name-part-type="species" reg="femoratus">femoratus</tp:taxon-name-part></tp:taxon-name></italic> Meigen, automatic.</comment></tp:nomenclature-citation><tp:nomenclature-citation><tp:taxon-name>
                  <tp:taxon-name-part taxon-name-part-type="genus" reg="Ceratolophana">Ceratolophana</tp:taxon-name-part>
                </tp:taxon-name><comment> Strand, 1928 [<italic><xref ref-type="bibr" rid="B5591848">Strand 1928</xref></italic>: 48]. New name for <italic><tp:taxon-name><tp:taxon-name-part taxon-name-part-type="genus" reg="Ceratolophus">Ceratolophus</tp:taxon-name-part></tp:taxon-name></italic> Kieffer. Type species: <italic><tp:taxon-name><tp:taxon-name-part taxon-name-part-type="genus" reg="Ceratopogon">Ceratopogon</tp:taxon-name-part> <tp:taxon-name-part taxon-name-part-type="species" reg="femoratus">femoratus</tp:taxon-name-part></tp:taxon-name></italic> Meigen, automatic.</comment></tp:nomenclature-citation></tp:nomenclature-citation-list></tp:nomenclature><ref-list><ref id="B5579136"><element-citation xmlns:xlink="http://www.w3.org/1999/xlink" publication-type="book" xlink:type="simple"><person-group person-group-type="author"><name name-style="western"><surname>Meigen</surname><given-names>J. W.</given-names></name></person-group><year>1818</year><source>Systematische Beschreibung der bekannten europaischen zweiflugeligen Insekten</source><publisher-name>Erster Theil. F.W. Forstmann</publisher-name><publisher-loc>Aachen</publisher-loc><size units="page">333</size><pub-id pub-id-type="doi">10.5962/bhl.title.13731</pub-id></element-citation></ref><ref id="B5585654"><element-citation xmlns:xlink="http://www.w3.org/1999/xlink" publication-type="book" xlink:type="simple"><person-group person-group-type="author"><name name-style="western"><surname>Stephens</surname><given-names>J. F.</given-names></name></person-group><year>1829</year><source>A systematic catalogue of British insects: being an attempt to arrange all the hitherto discovered indigenous insects in accordance with their natural affinities</source><volume>2</volume><publisher-name>Baldwin and Cradock</publisher-name><publisher-loc>London</publisher-loc><size units="page">388</size></element-citation></ref><ref id="B5576636"><element-citation xmlns:xlink="http://www.w3.org/1999/xlink" publication-type="article" xlink:type="simple"><person-group person-group-type="author"><name name-style="western"><surname>Bigot</surname><given-names>J.</given-names></name></person-group><year>1857</year><article-title>Essai d’une classification générale et synoptique de l’ordre des Insectes Diptères. 5e Mémoire</article-title><source>Annales de la Société Entomologique de France</source><volume>Troisième Série 5</volume><fpage>517</fpage><lpage>564</lpage></element-citation></ref><ref id="B5577959"><element-citation xmlns:xlink="http://www.w3.org/1999/xlink" publication-type="article" xlink:type="simple"><person-group person-group-type="author"><name name-style="western"><surname>Evenhuis</surname><given-names>NEAL L.</given-names></name><name name-style="western"><surname>Pont</surname><given-names>ADRIAN C.</given-names></name></person-group><year>2004</year><article-title>The <tp:taxon-name><tp:taxon-name-part taxon-name-part-type="order">Diptera</tp:taxon-name-part></tp:taxon-name> Genera of Jacques-Marie-Frangile Bigot</article-title><source>Zootaxa</source><volume>751</volume><issue>1</issue><fpage>1</fpage><lpage>94</lpage><pub-id pub-id-type="doi">10.11646/zootaxa.751.1.1</pub-id></element-citation></ref><ref id="B5578253"><element-citation xmlns:xlink="http://www.w3.org/1999/xlink" publication-type="article" xlink:type="simple"><person-group person-group-type="author"><name name-style="western"><surname>Kieffer</surname><given-names>J J</given-names></name></person-group><year>1899</year><article-title>Description d'un nouveau genre et tableau des genres européens de la famille des chironomides (Dipt.)</article-title><source>Bulletin de la Société entomologique de France.</source><volume>1899</volume><fpage>66</fpage><lpage>70</lpage><pub-id pub-id-type="doi">10.5962/bhl.part.8618</pub-id></element-citation></ref><ref id="B5592038"><element-citation xmlns:xlink="http://www.w3.org/1999/xlink" publication-type="article" xlink:type="simple"><person-group person-group-type="author"><name name-style="western"><surname>Williston</surname><given-names>S. W.</given-names></name></person-group><year>1907</year><article-title>Dipterological notes</article-title><source>Journal of the New York Entomological Society</source><volume>15</volume><fpage>1</fpage><lpage>2</lpage></element-citation></ref><ref id="B5591848"><element-citation xmlns:xlink="http://www.w3.org/1999/xlink" publication-type="article" xlink:type="simple"><person-group person-group-type="author"><name name-style="western"><surname>Strand</surname><given-names>E.</given-names></name></person-group><year>1928</year><article-title>Miscellanea nomenclatorica zoologica et paleontologica I-II</article-title><source>Archiv fur Naturgeschichte</source><volume>92</volume><issue>8</issue><fpage>30</fpage><lpage>75</lpage></element-citation></ref></ref-list></tp:taxon-treatment>
