# Supplementary material for: Biting midges of Egypt (Diptera: Ceratopogonidae)
Source: Biodivers Data J. 2020 Apr 29;8:e52357. doi: 10.3897/BDJ.8.e52357 (PMC7203177; doi:10.3897/BDJ.8.e52357)
Supplement: XML Treatment for Johannsenomyia [file BDJ.8.e52357-treatment80.xml]

<!DOCTYPE tp:taxon-treatment
  PUBLIC "-//TaxonX//DTD Taxonomic Treatment Publishing DTD v0 20100105//EN" "tax-treatment-NSO.dtd">
<tp:taxon-treatment xmlns:tp="http://www.plazi.org/taxpub"><tp:treatment-meta><mixed-citation publication-type="journal"><person-group><name><surname>El-Hawagry</surname><given-names>Magdi S.</given-names></name><name><surname>El-Azab</surname><given-names>Salah El-Din A.</given-names></name><name><surname>Abdel-Dayem</surname><given-names>Mahmoud S.</given-names></name><name><surname>Al Dhafer</surname><given-names>Hathal M.</given-names></name></person-group><article-title>Biting midges of Egypt (<tp:taxon-name><tp:taxon-name-part taxon-name-part-type="order">Diptera</tp:taxon-name-part></tp:taxon-name>: <tp:taxon-name><tp:taxon-name-part taxon-name-part-type="family">Ceratopogonidae</tp:taxon-name-part></tp:taxon-name>)</article-title><source>Biodivers Data J</source><day>29</day><month>4</month><year>2020</year><volume>8</volume><pub-id pub-id-type="doi">10.3897/BDJ.8.e52357</pub-id></mixed-citation></tp:treatment-meta><tp:nomenclature><tp:taxon-name>
              <object-id xmlns:xlink="http://www.w3.org/1999/xlink" content-type="arpha" xlink:type="simple">1788A4B1-CD34-5A1B-AC38-00F5CFB2864E</object-id>
              <tp:taxon-name-part taxon-name-part-type="genus">Johannsenomyia</tp:taxon-name-part>
              <object-id xmlns:xlink="http://www.w3.org/1999/xlink" xlink:type="simple" object-id-type="GBIF">https://www.gbif.org/species/1630921</object-id>
            </tp:taxon-name><tp:taxon-authority>Malloch, 1915</tp:taxon-authority><tp:nomenclature-citation-list><tp:nomenclature-citation><tp:taxon-name>
                  <tp:taxon-name-part taxon-name-part-type="genus">Johannsenomyia</tp:taxon-name-part>
                </tp:taxon-name><comment><bold><italic><tp:taxon-name><tp:taxon-name-part taxon-name-part-type="genus" reg="Johannsenomyia">Johannsenomyia</tp:taxon-name-part></tp:taxon-name></italic></bold> Malloch, 1915 [<xref ref-type="bibr" rid="B5579096">Malloch 1915a</xref>: 332]. Type species: <italic><tp:taxon-name><tp:taxon-name-part taxon-name-part-type="genus" reg="Johannsenomyia">Johannsenomyia</tp:taxon-name-part> <tp:taxon-name-part taxon-name-part-type="species" reg="halteralis">halteralis</tp:taxon-name-part></tp:taxon-name></italic> Malloch, by subsequent designation of <xref ref-type="bibr" rid="B5592077">Wirth (1952)</xref>.</comment></tp:nomenclature-citation><tp:nomenclature-citation><tp:taxon-name>
                  <tp:taxon-name-part taxon-name-part-type="genus" reg="Dicrohelea">Dicrohelea</tp:taxon-name-part>
                </tp:taxon-name><comment> Kieffer, 1917 [<italic><xref ref-type="bibr" rid="B5578421">Kieffer 1917</xref></italic>: 363]. Type species: <italic><tp:taxon-name><tp:taxon-name-part taxon-name-part-type="genus" reg="Palpomyia">Palpomyia</tp:taxon-name-part> <tp:taxon-name-part taxon-name-part-type="species" reg="filicornis">filicornis</tp:taxon-name-part></tp:taxon-name></italic> Kieffer, by subsequent designation of <xref ref-type="bibr" rid="B5579066">Macfie (1940)</xref>.</comment></tp:nomenclature-citation></tp:nomenclature-citation-list></tp:nomenclature><ref-list><ref id="B5579096"><element-citation xmlns:xlink="http://www.w3.org/1999/xlink" publication-type="article" xlink:type="simple"><person-group person-group-type="author"><name name-style="western"><surname>Malloch</surname><given-names>John Russell</given-names></name></person-group><year>1915</year><article-title>The <tp:taxon-name><tp:taxon-name-part taxon-name-part-type="family">Chironomidae</tp:taxon-name-part></tp:taxon-name>, or midges, of Illinois, with particular reference to the species occurring in the Illinois River</article-title><source>Bulletin of the Illinois State Laboratory of Natural History</source><volume>10</volume><fpage>275</fpage><lpage>543</lpage><pub-id pub-id-type="doi">10.5962/bhl.title.9255</pub-id></element-citation></ref><ref id="B5592077"><element-citation xmlns:xlink="http://www.w3.org/1999/xlink" publication-type="article" xlink:type="simple"><person-group person-group-type="author"><name name-style="western"><surname>Wirth</surname><given-names>W. W.</given-names></name></person-group><year>1952</year><article-title>The <tp:taxon-name><tp:taxon-name-part taxon-name-part-type="family">Heleidae</tp:taxon-name-part></tp:taxon-name> of California</article-title><source>University of California Publications in Entomology</source><volume>9</volume><fpage>95</fpage><lpage>266</lpage></element-citation></ref><ref id="B5578421"><element-citation xmlns:xlink="http://www.w3.org/1999/xlink" publication-type="article" xlink:type="simple"><person-group person-group-type="author"><name name-style="western"><surname>Kieffer</surname><given-names>J. J.</given-names></name></person-group><year>1917</year><article-title>Chironomides d'Amérique conservés au Musée National Hongrois de Budapest</article-title><source>Annales Historico-Naturales Musei Nationalis Hungarici</source><volume>15</volume><fpage>292</fpage><lpage>364</lpage></element-citation></ref><ref id="B5579066"><element-citation xmlns:xlink="http://www.w3.org/1999/xlink" publication-type="article" xlink:type="simple"><person-group person-group-type="author"><name name-style="western"><surname>Macfie</surname><given-names>J. W. S.</given-names></name></person-group><year>1940</year><article-title>The genera of <tp:taxon-name><tp:taxon-name-part taxon-name-part-type="family">Ceratopogonidae</tp:taxon-name-part></tp:taxon-name></article-title><source>Annals of Tropical Medicine &amp; Parasitology</source><volume>34</volume><issue>1</issue><fpage>13</fpage><lpage>30</lpage><pub-id pub-id-type="doi">10.1080/00034983.1940.11685079</pub-id></element-citation></ref></ref-list></tp:taxon-treatment>
