# Supplementary material for: Biting midges of Egypt (Diptera: Ceratopogonidae)
Source: Biodivers Data J. 2020 Apr 29;8:e52357. doi: 10.3897/BDJ.8.e52357 (PMC7203177; doi:10.3897/BDJ.8.e52357)
Supplement: XML Treatment for Macropeza [file BDJ.8.e52357-treatment82.xml]

<!DOCTYPE tp:taxon-treatment
  PUBLIC "-//TaxonX//DTD Taxonomic Treatment Publishing DTD v0 20100105//EN" "tax-treatment-NSO.dtd">
<tp:taxon-treatment xmlns:tp="http://www.plazi.org/taxpub"><tp:treatment-meta><mixed-citation publication-type="journal"><person-group><name><surname>El-Hawagry</surname><given-names>Magdi S.</given-names></name><name><surname>El-Azab</surname><given-names>Salah El-Din A.</given-names></name><name><surname>Abdel-Dayem</surname><given-names>Mahmoud S.</given-names></name><name><surname>Al Dhafer</surname><given-names>Hathal M.</given-names></name></person-group><article-title>Biting midges of Egypt (<tp:taxon-name><tp:taxon-name-part taxon-name-part-type="order">Diptera</tp:taxon-name-part></tp:taxon-name>: <tp:taxon-name><tp:taxon-name-part taxon-name-part-type="family">Ceratopogonidae</tp:taxon-name-part></tp:taxon-name>)</article-title><source>Biodivers Data J</source><day>29</day><month>4</month><year>2020</year><volume>8</volume><pub-id pub-id-type="doi">10.3897/BDJ.8.e52357</pub-id></mixed-citation></tp:treatment-meta><tp:nomenclature><tp:taxon-name>
              <object-id xmlns:xlink="http://www.w3.org/1999/xlink" content-type="arpha" xlink:type="simple">7A0EBF7C-B72A-550A-9E01-813CF5246740</object-id>
              <tp:taxon-name-part taxon-name-part-type="genus">Macropeza</tp:taxon-name-part>
            </tp:taxon-name><tp:taxon-authority>Meigen, 1818</tp:taxon-authority><tp:nomenclature-citation-list><tp:nomenclature-citation><tp:taxon-name>
                  <tp:taxon-name-part taxon-name-part-type="genus">Macropeza</tp:taxon-name-part>
                </tp:taxon-name><comment><bold><italic><tp:taxon-name><tp:taxon-name-part taxon-name-part-type="genus" reg="Macropeza">Macropeza</tp:taxon-name-part></tp:taxon-name></italic></bold> Meigen, 1818 [<xref ref-type="bibr" rid="B5579136">Meigen 1818</xref>: 87]. Type species: <italic><tp:taxon-name><tp:taxon-name-part taxon-name-part-type="genus" reg="Macropeza">Macropeza</tp:taxon-name-part> <tp:taxon-name-part taxon-name-part-type="species" reg="albitarsis">albitarsis</tp:taxon-name-part></tp:taxon-name></italic> Meigen, by monotypy.</comment></tp:nomenclature-citation><tp:nomenclature-citation><tp:taxon-name>
                  <tp:taxon-name-part taxon-name-part-type="genus" reg="Macroptilum">Macroptilum</tp:taxon-name-part>
                </tp:taxon-name><comment> Becker, 1903 [<xref ref-type="bibr" rid="B5576596">Becker 1903</xref>: 76]. Type species: <italic><tp:taxon-name><tp:taxon-name-part taxon-name-part-type="genus" reg="Macroptilum">Macroptilum</tp:taxon-name-part> <tp:taxon-name-part taxon-name-part-type="species" reg="nudum">nudum</tp:taxon-name-part></tp:taxon-name></italic> Becker, by monotypy.</comment></tp:nomenclature-citation><tp:nomenclature-citation><tp:taxon-name>
                  <tp:taxon-name-part taxon-name-part-type="genus" reg="Haasiella">Haasiella</tp:taxon-name-part>
                </tp:taxon-name><comment> Kieffer, 1913 [<italic><xref ref-type="bibr" rid="B5578357">Kieffer 1913c</xref></italic>: 190]. Type species: <italic><tp:taxon-name><tp:taxon-name-part taxon-name-part-type="genus" reg="Haasiella">Haasiella</tp:taxon-name-part> <tp:taxon-name-part taxon-name-part-type="species" reg="semiflava">semiflava</tp:taxon-name-part></tp:taxon-name></italic> Kieffer, by original designation.</comment></tp:nomenclature-citation></tp:nomenclature-citation-list></tp:nomenclature><ref-list><ref id="B5579136"><element-citation xmlns:xlink="http://www.w3.org/1999/xlink" publication-type="book" xlink:type="simple"><person-group person-group-type="author"><name name-style="western"><surname>Meigen</surname><given-names>J. W.</given-names></name></person-group><year>1818</year><source>Systematische Beschreibung der bekannten europaischen zweiflugeligen Insekten</source><publisher-name>Erster Theil. F.W. Forstmann</publisher-name><publisher-loc>Aachen</publisher-loc><size units="page">333</size><pub-id pub-id-type="doi">10.5962/bhl.title.13731</pub-id></element-citation></ref><ref id="B5576596"><element-citation xmlns:xlink="http://www.w3.org/1999/xlink" publication-type="article" xlink:type="simple"><person-group person-group-type="author"><name name-style="western"><surname>Becker</surname><given-names>T.</given-names></name></person-group><year>1903</year><article-title>Ägyptische Dipteren</article-title><source>Mitteilungen aus dem Zoologischen Museum</source><volume>2</volume><fpage>67</fpage><lpage>195</lpage></element-citation></ref><ref id="B5578357"><element-citation xmlns:xlink="http://www.w3.org/1999/xlink" publication-type="article" xlink:type="simple"><person-group person-group-type="author"><name name-style="western"><surname>Kieffer</surname><given-names>J. J.</given-names></name></person-group><year>1913</year><article-title>Nouvelle etude sur les chironomides de l'Indian Museum de Calcutta</article-title><source>Records of the Indian Museum</source><volume>9</volume><fpage>119</fpage><lpage>197</lpage></element-citation></ref></ref-list></tp:taxon-treatment>
