# Supplementary material for: Biting midges of Egypt (Diptera: Ceratopogonidae)
Source: Biodivers Data J. 2020 Apr 29;8:e52357. doi: 10.3897/BDJ.8.e52357 (PMC7203177; doi:10.3897/BDJ.8.e52357)
Supplement: XML Treatment for Nilobezzia [file BDJ.8.e52357-treatment84.xml]

<!DOCTYPE tp:taxon-treatment
  PUBLIC "-//TaxonX//DTD Taxonomic Treatment Publishing DTD v0 20100105//EN" "tax-treatment-NSO.dtd">
<tp:taxon-treatment xmlns:tp="http://www.plazi.org/taxpub"><tp:treatment-meta><mixed-citation publication-type="journal"><person-group><name><surname>El-Hawagry</surname><given-names>Magdi S.</given-names></name><name><surname>El-Azab</surname><given-names>Salah El-Din A.</given-names></name><name><surname>Abdel-Dayem</surname><given-names>Mahmoud S.</given-names></name><name><surname>Al Dhafer</surname><given-names>Hathal M.</given-names></name></person-group><article-title>Biting midges of Egypt (<tp:taxon-name><tp:taxon-name-part taxon-name-part-type="order">Diptera</tp:taxon-name-part></tp:taxon-name>: <tp:taxon-name><tp:taxon-name-part taxon-name-part-type="family">Ceratopogonidae</tp:taxon-name-part></tp:taxon-name>)</article-title><source>Biodivers Data J</source><day>29</day><month>4</month><year>2020</year><volume>8</volume><pub-id pub-id-type="doi">10.3897/BDJ.8.e52357</pub-id></mixed-citation></tp:treatment-meta><tp:nomenclature><tp:taxon-name>
              <object-id xmlns:xlink="http://www.w3.org/1999/xlink" content-type="arpha" xlink:type="simple">B1B25C1F-2555-5DF1-BA31-43BB95980DCD</object-id>
              <tp:taxon-name-part taxon-name-part-type="genus">Nilobezzia</tp:taxon-name-part>
              <object-id xmlns:xlink="http://www.w3.org/1999/xlink" xlink:type="simple" object-id-type="GBIF">https://www.gbif.org/species/1630740</object-id>
            </tp:taxon-name><tp:taxon-authority>Kieffer, 1921</tp:taxon-authority><tp:nomenclature-citation-list><tp:nomenclature-citation><tp:taxon-name>
                  <tp:taxon-name-part taxon-name-part-type="genus">Nilobezzia</tp:taxon-name-part>
                </tp:taxon-name><comment><bold><italic><tp:taxon-name><tp:taxon-name-part taxon-name-part-type="genus" reg="Nilobezzia">Nilobezzia</tp:taxon-name-part></tp:taxon-name></italic></bold> Kieffer, 1921 [<xref ref-type="bibr" rid="B5578461">Kieffer 1921a</xref>: 24]. Type species: <italic><tp:taxon-name><tp:taxon-name-part taxon-name-part-type="genus" reg="Nilobezzia">Nilobezzia</tp:taxon-name-part> <tp:taxon-name-part taxon-name-part-type="species" reg="armata">armata</tp:taxon-name-part></tp:taxon-name></italic> Kieffer, by monotypy.</comment></tp:nomenclature-citation><tp:nomenclature-citation><tp:taxon-name>
                  <tp:taxon-name-part taxon-name-part-type="genus" reg="Crespinia">Crespinia</tp:taxon-name-part>
                </tp:taxon-name><comment> Kieffer, 1923 [<italic><xref ref-type="bibr" rid="B5578521">Kieffer 1923b</xref></italic>: 141]. Type species: <italic><tp:taxon-name><tp:taxon-name-part taxon-name-part-type="genus" reg="Crespinia">Crespinia</tp:taxon-name-part> <tp:taxon-name-part taxon-name-part-type="species" reg="brevipalpis">brevipalpis</tp:taxon-name-part></tp:taxon-name></italic> Kieffer, by monotypy.</comment></tp:nomenclature-citation><tp:nomenclature-citation><tp:taxon-name>
                  <tp:taxon-name-part taxon-name-part-type="genus" reg="Parrotia">Parrotia</tp:taxon-name-part>
                </tp:taxon-name><comment> Kieffer, 1923 [<italic><xref ref-type="bibr" rid="B5578521">Kieffer 1923b</xref></italic>: 140]. Type species: <italic><tp:taxon-name><tp:taxon-name-part taxon-name-part-type="genus" reg="Parrotia">Parrotia</tp:taxon-name-part> <tp:taxon-name-part taxon-name-part-type="species" reg="flaviventris">flaviventris</tp:taxon-name-part></tp:taxon-name></italic> Kieffer (= <italic><tp:taxon-name><tp:taxon-name-part taxon-name-part-type="genus" reg="Nilobezzia">Nilobezzia</tp:taxon-name-part> <tp:taxon-name-part taxon-name-part-type="species" reg="kiefferi">kiefferi</tp:taxon-name-part></tp:taxon-name></italic> Wirth), by original designation.</comment></tp:nomenclature-citation><tp:nomenclature-citation><tp:taxon-name>
                  <tp:taxon-name-part taxon-name-part-type="genus" reg="Sphaerobezzia">Sphaerobezzia</tp:taxon-name-part>
                </tp:taxon-name><comment> Zilahi-Sebess, 1940 [<italic><xref ref-type="bibr" rid="B5598351">Zilahi-Sebess 1940</xref></italic>: 108]. Type species: <italic><tp:taxon-name><tp:taxon-name-part taxon-name-part-type="genus" reg="Bezzia">Bezzia</tp:taxon-name-part> <tp:taxon-name-part taxon-name-part-type="species" reg="paradoxa">paradoxa</tp:taxon-name-part></tp:taxon-name></italic> Zilahi-Sebess (= <italic><tp:taxon-name><tp:taxon-name-part taxon-name-part-type="genus" reg="Ceratopogon">Ceratopogon</tp:taxon-name-part> <tp:taxon-name-part taxon-name-part-type="species" reg="formosa">formosa</tp:taxon-name-part></tp:taxon-name></italic> Loew), by monotypy.</comment></tp:nomenclature-citation></tp:nomenclature-citation-list></tp:nomenclature><ref-list><ref id="B5578461"><element-citation xmlns:xlink="http://www.w3.org/1999/xlink" publication-type="article" xlink:type="simple"><person-group person-group-type="author"><name name-style="western"><surname>Kieffer</surname><given-names>J. J.</given-names></name></person-group><year>1921</year><article-title>Chironomides de l'Afrique Équatoriale</article-title><source>Annales de la Société Entomologique de France</source><volume>90</volume><fpage>1</fpage><lpage>56</lpage></element-citation></ref><ref id="B5578521"><element-citation xmlns:xlink="http://www.w3.org/1999/xlink" publication-type="article" xlink:type="simple"><person-group person-group-type="author"><name name-style="western"><surname>Kieffer</surname><given-names>J. J.</given-names></name></person-group><year>1923</year><article-title>Chironomides piqueurs de Java</article-title><source>Annales de la Société Scientifique de Bruxelles</source><volume>43</volume><fpage>134</fpage><lpage>143</lpage></element-citation></ref><ref id="B5598351"><element-citation xmlns:xlink="http://www.w3.org/1999/xlink" publication-type="article" xlink:type="simple"><person-group person-group-type="author"><name name-style="western"><surname>Zilahi-Sebess</surname><given-names>G.</given-names></name></person-group><year>1940</year><article-title>Magyarorszag Heleidai</article-title><source>Folia Entomologica Hungarica</source><volume>5</volume><fpage>10</fpage><lpage>133</lpage></element-citation></ref></ref-list></tp:taxon-treatment>
