# Supplementary material for: Biting midges of Egypt (Diptera: Ceratopogonidae)
Source: Biodivers Data J. 2020 Apr 29;8:e52357. doi: 10.3897/BDJ.8.e52357 (PMC7203177; doi:10.3897/BDJ.8.e52357)
Supplement: XML Treatment for Bezzia [file BDJ.8.e52357-treatment87.xml]

<!DOCTYPE tp:taxon-treatment
  PUBLIC "-//TaxonX//DTD Taxonomic Treatment Publishing DTD v0 20100105//EN" "tax-treatment-NSO.dtd">
<tp:taxon-treatment xmlns:tp="http://www.plazi.org/taxpub"><tp:treatment-meta><mixed-citation publication-type="journal"><person-group><name><surname>El-Hawagry</surname><given-names>Magdi S.</given-names></name><name><surname>El-Azab</surname><given-names>Salah El-Din A.</given-names></name><name><surname>Abdel-Dayem</surname><given-names>Mahmoud S.</given-names></name><name><surname>Al Dhafer</surname><given-names>Hathal M.</given-names></name></person-group><article-title>Biting midges of Egypt (<tp:taxon-name><tp:taxon-name-part taxon-name-part-type="order">Diptera</tp:taxon-name-part></tp:taxon-name>: <tp:taxon-name><tp:taxon-name-part taxon-name-part-type="family">Ceratopogonidae</tp:taxon-name-part></tp:taxon-name>)</article-title><source>Biodivers Data J</source><day>29</day><month>4</month><year>2020</year><volume>8</volume><pub-id pub-id-type="doi">10.3897/BDJ.8.e52357</pub-id></mixed-citation></tp:treatment-meta><tp:nomenclature><tp:taxon-name>
              <object-id xmlns:xlink="http://www.w3.org/1999/xlink" content-type="arpha" xlink:type="simple">382ED726-68D2-5909-91C4-A9AF7B702954</object-id>
              <tp:taxon-name-part taxon-name-part-type="genus">Bezzia</tp:taxon-name-part>
              <object-id xmlns:xlink="http://www.w3.org/1999/xlink" xlink:type="simple" object-id-type="GBIF">https://www.gbif.org/species/1637599</object-id>
            </tp:taxon-name><tp:taxon-authority>Kieffer, 1899</tp:taxon-authority><tp:nomenclature-citation-list><tp:nomenclature-citation><tp:taxon-name>
                  <tp:taxon-name-part taxon-name-part-type="genus">Bezzia</tp:taxon-name-part>
                </tp:taxon-name><comment><bold><italic><tp:taxon-name><tp:taxon-name-part taxon-name-part-type="genus" reg="Bezzia">Bezzia</tp:taxon-name-part></tp:taxon-name></italic></bold> Kieffer, 1899 [<xref ref-type="bibr" rid="B5578253">Kieffer 1899</xref>: 69]. Type species: <italic><tp:taxon-name><tp:taxon-name-part taxon-name-part-type="genus" reg="Ceratopogon">Ceratopogon</tp:taxon-name-part> <tp:taxon-name-part taxon-name-part-type="species" reg="ornatus">ornatus</tp:taxon-name-part></tp:taxon-name></italic> Meigen, by original designation.</comment></tp:nomenclature-citation><tp:nomenclature-citation><tp:taxon-name>
                  <tp:taxon-name-part taxon-name-part-type="genus" reg="Pseudobezzia">Pseudobezzia</tp:taxon-name-part>
                </tp:taxon-name><comment> Malloch, 1915 [<italic><xref ref-type="bibr" rid="B5579096">Malloch 1915a</xref></italic>: 351]. Type species: <italic><tp:taxon-name><tp:taxon-name-part taxon-name-part-type="genus" reg="Ceratopogon">Ceratopogon</tp:taxon-name-part> <tp:taxon-name-part taxon-name-part-type="species" reg="expolitus">expolitus</tp:taxon-name-part></tp:taxon-name></italic> Coquillett, by original designation.</comment></tp:nomenclature-citation><tp:nomenclature-citation><tp:taxon-name>
                  <tp:taxon-name-part taxon-name-part-type="genus" reg="Allobezzia">Allobezzia</tp:taxon-name-part>
                </tp:taxon-name><comment> Kieffer, 1917 [<italic><xref ref-type="bibr" rid="B5578421">Kieffer 1917</xref></italic>: 296]. Type species: <italic><tp:taxon-name><tp:taxon-name-part taxon-name-part-type="genus" reg="Ceratopogon">Ceratopogon</tp:taxon-name-part> <tp:taxon-name-part taxon-name-part-type="species" reg="expolitus">expolitus</tp:taxon-name-part></tp:taxon-name></italic> Coquillett, by original designation.</comment></tp:nomenclature-citation><tp:nomenclature-citation><tp:taxon-name>
                  <tp:taxon-name-part taxon-name-part-type="genus" reg="Lasiobezzia">Lasiobezzia</tp:taxon-name-part>
                </tp:taxon-name><comment> Kieffer, 1925 [<xref ref-type="bibr" rid="B5578561">Kieffer 1925b</xref>: 54]. Type species: <italic><tp:taxon-name><tp:taxon-name-part taxon-name-part-type="genus" reg="Bezzia">Bezzia</tp:taxon-name-part> <tp:taxon-name-part taxon-name-part-type="species" reg="pilipennis">pilipennis</tp:taxon-name-part></tp:taxon-name></italic> Lundström, by original designation.</comment></tp:nomenclature-citation><tp:nomenclature-citation><tp:taxon-name>
                  <tp:taxon-name-part taxon-name-part-type="genus" reg="Homobezzia">Homobezzia</tp:taxon-name-part>
                </tp:taxon-name><comment> Macfie, 1932 [<xref ref-type="bibr" rid="B5579046">Macfie 1932</xref>: 496]. Type species: <italic><tp:taxon-name><tp:taxon-name-part taxon-name-part-type="genus" reg="Homobezzia">Homobezzia</tp:taxon-name-part> <tp:taxon-name-part taxon-name-part-type="species" reg="nyasae">nyasae</tp:taxon-name-part></tp:taxon-name></italic> Macfie, by monotypy.</comment></tp:nomenclature-citation><tp:nomenclature-citation><tp:taxon-name>
                  <tp:taxon-name-part taxon-name-part-type="genus" reg="Sivabezzia">Sivabezzia</tp:taxon-name-part>
                </tp:taxon-name><comment> Remm, 1974 [<xref ref-type="bibr" rid="B5585490">Remm 1974</xref>: 440]. Type species: <italic><tp:taxon-name><tp:taxon-name-part taxon-name-part-type="genus" reg="Bezzia">Bezzia</tp:taxon-name-part> <tp:taxon-name-part taxon-name-part-type="species" reg="campanai">campanai</tp:taxon-name-part></tp:taxon-name></italic> Clastrier, by original designation.</comment></tp:nomenclature-citation><tp:nomenclature-citation><tp:taxon-name>
                  <tp:taxon-name-part taxon-name-part-type="genus" reg="Pygobezzia">Pygobezzia</tp:taxon-name-part>
                </tp:taxon-name><comment> Remm, 1974 [<italic><xref ref-type="bibr" rid="B5585490">Remm 1974</xref></italic>: 441]. Type species: <italic><tp:taxon-name><tp:taxon-name-part taxon-name-part-type="genus" reg="Bezzia">Bezzia</tp:taxon-name-part> <tp:taxon-name-part taxon-name-part-type="species" reg="strobli">strobli</tp:taxon-name-part></tp:taxon-name></italic> Kieffer (= <italic><tp:taxon-name><tp:taxon-name-part taxon-name-part-type="genus" reg="Ceratopogon">Ceratopogon</tp:taxon-name-part> <tp:taxon-name-part taxon-name-part-type="species" reg="albicornis">albicornis</tp:taxon-name-part></tp:taxon-name></italic> Meigen), by original designation.</comment></tp:nomenclature-citation><tp:nomenclature-citation><tp:taxon-name>
                  <tp:taxon-name-part taxon-name-part-type="genus" reg="Aspinabezzia">Aspinabezzia</tp:taxon-name-part>
                </tp:taxon-name><comment> Dow and Turner, 1976 [<italic><xref ref-type="bibr" rid="B5577438">Dow and Turner 1976</xref></italic>: 122]. Type species: <italic><tp:taxon-name><tp:taxon-name-part taxon-name-part-type="genus" reg="Ceratopogon">Ceratopogon</tp:taxon-name-part> <tp:taxon-name-part taxon-name-part-type="species" reg="glaber">glaber</tp:taxon-name-part></tp:taxon-name></italic> Coquillett, by original designation.</comment></tp:nomenclature-citation></tp:nomenclature-citation-list></tp:nomenclature><ref-list><ref id="B5578253"><element-citation xmlns:xlink="http://www.w3.org/1999/xlink" publication-type="article" xlink:type="simple"><person-group person-group-type="author"><name name-style="western"><surname>Kieffer</surname><given-names>J J</given-names></name></person-group><year>1899</year><article-title>Description d'un nouveau genre et tableau des genres européens de la famille des chironomides (Dipt.)</article-title><source>Bulletin de la Société entomologique de France.</source><volume>1899</volume><fpage>66</fpage><lpage>70</lpage><pub-id pub-id-type="doi">10.5962/bhl.part.8618</pub-id></element-citation></ref><ref id="B5579096"><element-citation xmlns:xlink="http://www.w3.org/1999/xlink" publication-type="article" xlink:type="simple"><person-group person-group-type="author"><name name-style="western"><surname>Malloch</surname><given-names>John Russell</given-names></name></person-group><year>1915</year><article-title>The <tp:taxon-name><tp:taxon-name-part taxon-name-part-type="family">Chironomidae</tp:taxon-name-part></tp:taxon-name>, or midges, of Illinois, with particular reference to the species occurring in the Illinois River</article-title><source>Bulletin of the Illinois State Laboratory of Natural History</source><volume>10</volume><fpage>275</fpage><lpage>543</lpage><pub-id pub-id-type="doi">10.5962/bhl.title.9255</pub-id></element-citation></ref><ref id="B5578421"><element-citation xmlns:xlink="http://www.w3.org/1999/xlink" publication-type="article" xlink:type="simple"><person-group person-group-type="author"><name name-style="western"><surname>Kieffer</surname><given-names>J. J.</given-names></name></person-group><year>1917</year><article-title>Chironomides d'Amérique conservés au Musée National Hongrois de Budapest</article-title><source>Annales Historico-Naturales Musei Nationalis Hungarici</source><volume>15</volume><fpage>292</fpage><lpage>364</lpage></element-citation></ref><ref id="B5578561"><element-citation xmlns:xlink="http://www.w3.org/1999/xlink" publication-type="article" xlink:type="simple"><person-group person-group-type="author"><name name-style="western"><surname>Kieffer</surname><given-names>J. J.</given-names></name></person-group><year>1925</year><article-title>Diptères (Nématocères piqueurs): <tp:taxon-name><tp:taxon-name-part taxon-name-part-type="family">Chironomidae</tp:taxon-name-part></tp:taxon-name> <tp:taxon-name><tp:taxon-name-part taxon-name-part-type="subfamily">Ceratopogoninae</tp:taxon-name-part></tp:taxon-name></article-title><source>Faune de France</source><volume>11</volume><fpage>1</fpage><lpage>139</lpage></element-citation></ref><ref id="B5579046"><element-citation xmlns:xlink="http://www.w3.org/1999/xlink" publication-type="article" xlink:type="simple"><person-group person-group-type="author"><name name-style="western"><surname>Macfie</surname><given-names>J. W.S.</given-names></name></person-group><year>1932</year><article-title>LII.—Some new or little-known Ceratopogonidæ</article-title><source>Annals and Magazine of Natural History</source><volume>9</volume><issue>53</issue><fpage>485</fpage><lpage>499</lpage><pub-id pub-id-type="doi">10.1080/00222933208673523</pub-id></element-citation></ref><ref id="B5585490"><element-citation xmlns:xlink="http://www.w3.org/1999/xlink" publication-type="article" xlink:type="simple"><person-group person-group-type="author"><name name-style="western"><surname>Remm</surname><given-names>H.</given-names></name></person-group><year>1974</year><article-title>A review of species of the genus <italic><tp:taxon-name><tp:taxon-name-part taxon-name-part-type="genus" reg="Bezzia">Bezzia</tp:taxon-name-part></tp:taxon-name></italic> Kieffer (<tp:taxon-name><tp:taxon-name-part taxon-name-part-type="order">Diptera</tp:taxon-name-part></tp:taxon-name>, <tp:taxon-name><tp:taxon-name-part taxon-name-part-type="family">Ceratopogonidae</tp:taxon-name-part></tp:taxon-name>) from the fauna of the USSR. I</article-title><source>Entomologicheskoe Obozrenie</source><volume>53</volume><fpage>429</fpage><lpage>442</lpage><comment content-type="language">Russian, translation in: Entomological Review 53(1): 136-145]</comment></element-citation></ref><ref id="B5577438"><element-citation xmlns:xlink="http://www.w3.org/1999/xlink" publication-type="article" xlink:type="simple"><person-group person-group-type="author"><name name-style="western"><surname>Dow</surname><given-names>M. I.</given-names></name><name name-style="western"><surname>Turner</surname><given-names>E. C.</given-names></name></person-group><year>1976</year><article-title>A revision of the Nearctic species of the genus <italic><tp:taxon-name><tp:taxon-name-part taxon-name-part-type="genus" reg="Bezzia">Bezzia</tp:taxon-name-part></tp:taxon-name></italic> (<tp:taxon-name><tp:taxon-name-part taxon-name-part-type="order">Diptera</tp:taxon-name-part></tp:taxon-name>: <tp:taxon-name><tp:taxon-name-part taxon-name-part-type="family">Ceratopogonidae</tp:taxon-name-part></tp:taxon-name>)</article-title><source>Research Division Bulletin, Virginia Polytechnic Institute and State University</source><volume>103</volume><fpage>1</fpage><lpage>162</lpage></element-citation></ref></ref-list></tp:taxon-treatment>
