# Supplementary material for: Biting midges of Egypt (Diptera: Ceratopogonidae)
Source: Biodivers Data J. 2020 Apr 29;8:e52357. doi: 10.3897/BDJ.8.e52357 (PMC7203177; doi:10.3897/BDJ.8.e52357)
Supplement: XML Treatment for Bezzia albicornis [file BDJ.8.e52357-treatment89.xml]

<!DOCTYPE tp:taxon-treatment
  PUBLIC "-//TaxonX//DTD Taxonomic Treatment Publishing DTD v0 20100105//EN" "tax-treatment-NSO.dtd">
<tp:taxon-treatment xmlns:tp="http://www.plazi.org/taxpub"><tp:treatment-meta><mixed-citation publication-type="journal"><person-group><name><surname>El-Hawagry</surname><given-names>Magdi S.</given-names></name><name><surname>El-Azab</surname><given-names>Salah El-Din A.</given-names></name><name><surname>Abdel-Dayem</surname><given-names>Mahmoud S.</given-names></name><name><surname>Al Dhafer</surname><given-names>Hathal M.</given-names></name></person-group><article-title>Biting midges of Egypt (<tp:taxon-name><tp:taxon-name-part taxon-name-part-type="order">Diptera</tp:taxon-name-part></tp:taxon-name>: <tp:taxon-name><tp:taxon-name-part taxon-name-part-type="family">Ceratopogonidae</tp:taxon-name-part></tp:taxon-name>)</article-title><source>Biodivers Data J</source><day>29</day><month>4</month><year>2020</year><volume>8</volume><pub-id pub-id-type="doi">10.3897/BDJ.8.e52357</pub-id></mixed-citation></tp:treatment-meta><tp:nomenclature><tp:taxon-name><object-id xmlns:xlink="http://www.w3.org/1999/xlink" content-type="arpha" xlink:type="simple">35BB09E0-4769-5ADB-B5F5-4AB51D6CAC07</object-id><tp:taxon-name-part taxon-name-part-type="genus">Bezzia</tp:taxon-name-part> <tp:taxon-name-part taxon-name-part-type="species">albicornis</tp:taxon-name-part></tp:taxon-name><tp:taxon-authority>(Meigen, 1818)</tp:taxon-authority><tp:nomenclature-citation-list><tp:nomenclature-citation><tp:taxon-name><tp:taxon-name-part taxon-name-part-type="genus" reg="Ceratopogon">Ceratopogon</tp:taxon-name-part> <tp:taxon-name-part taxon-name-part-type="species" reg="albicornis">albicornis</tp:taxon-name-part></tp:taxon-name><comment> Meigen, 1818 [<xref ref-type="bibr" rid="B5579136">Meigen 1818</xref>: 74]. Type locality: Germany.</comment></tp:nomenclature-citation><tp:nomenclature-citation><tp:taxon-name><tp:taxon-name-part taxon-name-part-type="genus" reg="Ceratopogon">Ceratopogon</tp:taxon-name-part> <tp:taxon-name-part taxon-name-part-type="species" reg="pallidetarsata">pallidetarsata</tp:taxon-name-part></tp:taxon-name><comment> Strobl, 1900 [<italic><xref ref-type="bibr" rid="B5591858">Strobl 1900</xref></italic>Strobl, 1900: 171]. Type locality: Spain.</comment></tp:nomenclature-citation><tp:nomenclature-citation><tp:taxon-name><tp:taxon-name-part taxon-name-part-type="genus" reg="Bezzia">Bezzia</tp:taxon-name-part> <tp:taxon-name-part taxon-name-part-type="species" reg="strobli">strobli</tp:taxon-name-part></tp:taxon-name><comment> Kieffer, 1919 [<xref ref-type="bibr" rid="B5578451">Kieffer 1919</xref>: 122]. Type locality: Montenegro.</comment></tp:nomenclature-citation><tp:nomenclature-citation><tp:taxon-name><tp:taxon-name-part taxon-name-part-type="genus" reg="Bezzia">Bezzia</tp:taxon-name-part> <tp:taxon-name-part taxon-name-part-type="species" reg="brevinervis">brevinervis</tp:taxon-name-part></tp:taxon-name><comment> Kieffer, 1919 [<xref ref-type="bibr" rid="B5578451">Kieffer 1919</xref>: 122]. Type locality: Hungary.</comment></tp:nomenclature-citation><tp:nomenclature-citation><tp:taxon-name><tp:taxon-name-part taxon-name-part-type="genus" reg="Homobezzia">Homobezzia</tp:taxon-name-part> <tp:taxon-name-part taxon-name-part-type="species" reg="atrata">atrata</tp:taxon-name-part></tp:taxon-name><comment> Macfie, 1944 [<italic><xref ref-type="bibr" rid="B5579086">Macfie 1944</xref></italic>: 126]. Type locality: Egypt.</comment></tp:nomenclature-citation></tp:nomenclature-citation-list></tp:nomenclature><tp:treatment-sec sec-type="Distribution"><title>Distribution</title><p>AF: Gambia, Nigeria, South Africa, United Arab Emirates, Yemen. PA: Afghanistan, Algeria, Egypt, Europe (widespread), Israel, Lebanon.</p><p>Local distribution in Egypt: Fayoum: Etsa, Fayoum City. Lower Nile Valley &amp; Delta: Banha, Cairo, EI-Mansoura, El-Qanatir, Maadi, Marsafa. Western Desert: EI-Bustan (Beheira).</p><p>Dates of collection in Egypt: March to November.</p></tp:treatment-sec><ref-list><ref id="B5579136"><element-citation xmlns:xlink="http://www.w3.org/1999/xlink" publication-type="book" xlink:type="simple"><person-group person-group-type="author"><name name-style="western"><surname>Meigen</surname><given-names>J. W.</given-names></name></person-group><year>1818</year><source>Systematische Beschreibung der bekannten europaischen zweiflugeligen Insekten</source><publisher-name>Erster Theil. F.W. Forstmann</publisher-name><publisher-loc>Aachen</publisher-loc><size units="page">333</size><pub-id pub-id-type="doi">10.5962/bhl.title.13731</pub-id></element-citation></ref><ref id="B5591858"><element-citation xmlns:xlink="http://www.w3.org/1999/xlink" publication-type="article" xlink:type="simple"><person-group person-group-type="author"><name name-style="western"><surname>Strobl</surname><given-names>B. G.</given-names></name></person-group><year>1900</year><article-title>Spanische Dipteren</article-title><source>Wiener Entomologische Zeitung</source><volume>19</volume><fpage>61</fpage><lpage>70, 169-174</lpage></element-citation></ref><ref id="B5578451"><element-citation xmlns:xlink="http://www.w3.org/1999/xlink" publication-type="article" xlink:type="simple"><person-group person-group-type="author"><name name-style="western"><surname>Kieffer</surname><given-names>J. J.</given-names></name></person-group><year>1919</year><article-title>Chironomides d'Europe conservés au Musée National Hongrois de Budapest</article-title><source>Annales Historico-Naturales Musei Nationalis Hungarici</source><volume>17</volume><fpage>1</fpage><lpage>160</lpage></element-citation></ref><ref id="B5579086"><element-citation xmlns:xlink="http://www.w3.org/1999/xlink" publication-type="article" xlink:type="simple"><person-group person-group-type="author"><name name-style="western"><surname>Macfie</surname><given-names>J. W. S.</given-names></name></person-group><year>1944</year><article-title>A new species of <italic><tp:taxon-name><tp:taxon-name-part taxon-name-part-type="genus" reg="Homobezzia">Homobezzia</tp:taxon-name-part></tp:taxon-name></italic> (<tp:taxon-name><tp:taxon-name-part taxon-name-part-type="order">Diptera</tp:taxon-name-part></tp:taxon-name>, <tp:taxon-name><tp:taxon-name-part taxon-name-part-type="family">Ceratopogonidae</tp:taxon-name-part></tp:taxon-name>) from Egypt</article-title><source>Proceedings of the Royal Entomological Society of London. Series B, Taxonomy</source><volume>13</volume><fpage>125</fpage><lpage>126</lpage><pub-id pub-id-type="doi">10.1111/j.1365-3113.1944.tb00770.x</pub-id></element-citation></ref></ref-list></tp:taxon-treatment>
